# Supplementary material for: (S)-(−)-6-(4-Bromo­phen­yl)-2,3,5,6-tetra­hydro­thia­zolo[2,3-b]imidazolium hydrogen oxalate
Source: Acta Crystallogr Sect E Struct Rep Online. 2008 Sep 17;64(Pt 10):o1954. doi: 10.1107/S1600536808029085 (PMC2959238; doi:10.1107/S1600536808029085)
Supplement: Supplementary file 1 [file e-64-o1954-sup1.cif]

##############################################################################
###                                                                        ###
###        Electronic paper (Acta Crystallographica Section E)             ###
###                                                                        ###
##############################################################################
#                                                                            #
# This CIF contains the data in a paper accepted for publication in Acta     #
# Crystallographica Section E. It conforms to the requirements of Notes      #
# for Authors for Section E, and has been peer reviewed under the auspices   #
# of the IUCr Commission on Journals.                                        #
#                                                                            #
# Full details of the Crystallographic Information File format               #
# are given in the paper "The Crystallographic Information File (CIF):       #
# a New Standard Archive File for Crystallography" by S. R. Hall, F. H.      #
# Allen and I. D. Brown [Acta Cryst. (1991), A47, 655-685].                  #
#                                                                            #
# The current version of the core CIF dictionary is obtainable from          #
# ftp://ftp.iucr.org/pub/cif_core.dic. The current version number is 2.4.    #
#                                                                            #
# Software is freely available for graphical display of the structure(s) in  #
# this CIF.  For information consult the CIF home page http://www.iucr.org/  #
# cif/home.html                                                              #
#                                                                            #
# This file may be used for bona fide research purposes within the           #
# scientific community so long as proper attribution is given to the journal # 
# article from which it was obtained.                                        #
#                                                                            #
##############################################################################
                                             
data_I
_audit_creation_method
                      'HKL2000-CIF automatic completion and interactive editing'
_audit_conform_dict_name     cif_core.dic
_audit_conform_dict_version     2.3
_audit_block_code     sm
_chemical_name_systematic
;
(<i>S</i>)-(-)-6-(4-Bromophenyl)-2,3,5,6-tetrahydrothiazolo[2,3-
<i>b</i>]imidazolium hydrogen oxalate
;
_chemical_name_common     '6-Bromolevamisole hydrogen oxalate'
_chemical_formula_moiety     'C11 H12 Br N2 S + , C2 H O4 -'
_chemical_formula_sum     'C13 H13 Br N2 O4 S'
_chemical_formula_iupac     'C11 H12 Br N2 S + , C2 H O4 -'
_chemical_formula_weight     373.22
_chemical_melting_point     465
_symmetry_cell_setting     orthorhombic
_symmetry_space_group_name_H-M     'P 21 21 21'
_symmetry_space_group_name_Hall     'P 2ac 2ab'
loop_
    _symmetry_equiv_pos_as_xyz
    'x, y, z'
    '-x+1/2, -y, z+1/2'
    '-x, y+1/2, -z+1/2'
    'x+1/2, -y+1/2, -z'
_cell_length_a     5.6150(10)
_cell_length_b     8.2560(10)
_cell_length_c     32.5390(10)
_cell_angle_alpha     90
_cell_angle_beta     90
_cell_angle_gamma     90
_cell_volume     1508.4(3)
_cell_formula_units_Z     4
_cell_measurement_reflns_used     39658
_cell_measurement_theta_min     2.6
_cell_measurement_theta_max     29.1
_cell_measurement_temperature     89(2)
_exptl_crystal_description     needle
_exptl_crystal_colour     colourless
_exptl_crystal_size_max     0.50
_exptl_crystal_size_mid     0.03
_exptl_crystal_size_min     0.03
_exptl_crystal_density_diffrn     1.643
_exptl_crystal_density_meas     ?
_exptl_crystal_density_method     'not measured'
_exptl_crystal_F_000     752
_exptl_absorpt_coefficient_mu     2.880
_exptl_absorpt_correction_type     multi-scan
_exptl_absorpt_process_details     '(Otwinowski <i>et al.</i>,  2003)'
_exptl_absorpt_correction_T_min     0.90
_exptl_absorpt_correction_T_max     0.92
_exptl_special_details
;
;
_diffrn_ambient_temperature     89(2)
_diffrn_radiation_type     'Mo K\a'
_diffrn_radiation_wavelength     0.71074
_diffrn_radiation_source     'fine-focus sealed tube'
_diffrn_radiation_monochromator     graphite
_diffrn_measurement_device_type     'Rigaku R-AXIS RAPID'
_diffrn_measurement_device     'four-circel diffractometer'
_diffrn_measurement_method     '\w scans with \c offset'
_diffrn_detector_area_resol_mean     10
_diffrn_reflns_number     39658
_diffrn_reflns_av_R_equivalents     0.081
_diffrn_reflns_av_sigmaI/netI     0.0272
_diffrn_reflns_theta_min     2.6
_diffrn_reflns_theta_max     29.1
_diffrn_reflns_theta_full     29.1
_diffrn_measured_fraction_theta_max     0.998
_diffrn_measured_fraction_theta_full     0.998
_diffrn_reflns_limit_h_min     -7
_diffrn_reflns_limit_h_max     7
_diffrn_reflns_limit_k_min     -11
_diffrn_reflns_limit_k_max     11
_diffrn_reflns_limit_l_min     -44
_diffrn_reflns_limit_l_max     44
_diffrn_reflns_reduction_process
;
 data merged using denzo and scalepack by evaluating a new profile for each
 reflection based on spots lying within a pre-specified radius
;
_diffrn_standards_number     ?
_diffrn_standards_interval_count     ?
_diffrn_standards_interval_time     ?
_diffrn_standards_decay_%     0
_reflns_number_total     4061
_reflns_number_gt     3438
_reflns_threshold_expression     >2\s(I)
_reflns_observed_criterion     >-3\s(I)
_refine_ls_structure_factor_coef     Fsqd
_refine_ls_matrix_type     full
_refine_ls_R_factor_all     0.0428
_refine_ls_R_factor_gt     0.0318
_refine_ls_wR_factor_gt     0.0698
_refine_ls_wR_factor_ref     0.0738
_refine_ls_goodness_of_fit_ref     1.099
_refine_ls_restrained_S_all     1.099
_refine_ls_number_reflns     4061
_refine_ls_number_parameters     230
_refine_ls_number_restraints     0
_refine_ls_hydrogen_treatment     mixed
_refine_ls_weighting_scheme     calc
_refine_ls_weighting_details
       'calc w = 1/[\s^2^(Fo^2^)+(0.0326P)^2^+0.8007P] where P=(Fo^2^+2Fc^2^)/3'
_atom_sites_solution_hydrogens     geom
_atom_sites_solution_primary     direct
_atom_sites_solution_secondary     difmap
_refine_ls_shift/su_max     0.001
_refine_ls_shift/su_mean     0.000
_refine_diff_density_max     0.667
_refine_diff_density_min     -0.508
_refine_ls_extinction_method     none
_refine_ls_extinction_coef     ?
_refine_ls_abs_structure_details     'Flack (1983), 1686 Friedel pairs?'
_refine_ls_abs_structure_Flack     -0.018(7)
loop_
    _atom_type_symbol
    _atom_type_description
    _atom_type_scat_dispersion_real
    _atom_type_scat_dispersion_imag
    _atom_type_scat_source
    Br Br -0.2901 2.4595 'International Tables Vol C Tables 4.2.6.8 and 6.1.1.4'
    C C 0.0033 0.0016 'International Tables Vol C Tables 4.2.6.8 and 6.1.1.4'
    N N 0.0061 0.0033 'International Tables Vol C Tables 4.2.6.8 and 6.1.1.4'
    S S 0.1246 0.1234 'International Tables Vol C Tables 4.2.6.8 and 6.1.1.4'
    O O 0.0106 0.0060 'International Tables Vol C Tables 4.2.6.8 and 6.1.1.4'
    H H 0.0000 0.0000 'International Tables Vol C Tables 4.2.6.8 and 6.1.1.4'
_computing_data_collection     'HKL-2000 (Otwinowski & Minor, 1997)'
_computing_cell_refinement     'HKL-2000 (Otwinowski & Minor, 1997)'
_computing_data_reduction     'HKL-2000 (Otwinowski & Minor, 1997)'
_computing_structure_solution
           'SHELXS97 (Sheldrick, 2008), HKL-3000SM (Minor <i>et al.</i>,  2006)'
_computing_structure_refinement
           'SHELXL97 (Sheldrick, 2008), HKL-3000SM (Minor <i>et al.</i>,  2006)'
_computing_molecular_graphics
;
HKL-3000SM (Minor <i>et al.</i>,  2006),
Mercury (Macrae <i>et al.</i>,  2006),
ORTEPIII (Burnett & Johnson, 1996) and ORTEP-3 (Farrugia, 1997)
;
_computing_publication_material     'HKL-3000SM (Minor <i>et al.</i>,  2006)'
loop_
    _atom_site_type_symbol
    _atom_site_label
    _atom_site_fract_x
    _atom_site_fract_y
    _atom_site_fract_z
    _atom_site_U_iso_or_equiv
    _atom_site_adp_type
    _atom_site_calc_flag
    _atom_site_refinement_flags
    _atom_site_occupancy
    _atom_site_disorder_assembly
    _atom_site_disorder_group
    Br Br1 0.32101(6) 0.56744(4) 1.059826(8) 0.03817(9) Uani d . 1 . .
    S S1 0.35196(13) 0.49266(9) 0.76858(2) 0.02854(14) Uani d . 1 . .
    N N2 0.2692(4) 0.4064(3) 0.84952(6) 0.0204(4) Uani d . 1 . .
    C C11 0.2064(4) 0.4764(3) 0.81524(7) 0.0196(5) Uani d . 1 . .
    C C7 0.0668(4) 0.4192(3) 0.87900(7) 0.0198(5) Uani d . 1 . .
    H H7 -0.0267 0.3190 0.8781 0.024 Uiso calc R 1 . .
    N N1 -0.0024(4) 0.5521(3) 0.81664(6) 0.0201(4) Uani d . 1 . .
    C C8 -0.0808(4) 0.5585(3) 0.85977(7) 0.0211(5) Uani d . 1 . .
    H H8A -0.2505 0.5387 0.8622 0.025 Uiso calc R 1 . .
    H H8B -0.0427 0.6620 0.8723 0.025 Uiso calc R 1 . .
    C C9 -0.0363(6) 0.6744(4) 0.78469(8) 0.0261(6) Uani d . 1 . .
    C C1 0.1407(4) 0.4519(3) 0.92285(7) 0.0208(5) Uani d . 1 . .
    C C2 0.3255(5) 0.5587(3) 0.93230(7) 0.0247(5) Uani d . 1 . .
    C C10 0.0970(6) 0.6059(4) 0.74766(9) 0.0329(7) Uani d . 1 . .
    C C3 0.3820(5) 0.5913(4) 0.97307(9) 0.0307(6) Uani d . 1 . .
    C C5 0.0649(5) 0.4154(4) 0.99535(9) 0.0313(6) Uani d . 1 . .
    C C6 0.0123(6) 0.3807(4) 0.95449(9) 0.0288(6) Uani d . 1 . .
    C C4 0.2489(5) 0.5198(3) 1.00383(8) 0.0272(6) Uani d . 1 . .
    O O3 0.8027(3) -0.0585(2) 0.84464(5) 0.0197(3) Uani d . 1 . .
    O O4 0.6388(3) 0.1887(2) 0.84329(6) 0.0238(4) Uani d . 1 . .
    C C1B 0.6295(4) 0.0378(3) 0.84479(7) 0.0172(5) Uani d . 1 . .
    C C2B 0.3822(4) -0.0442(3) 0.84594(7) 0.0186(5) Uani d . 1 . .
    O O1 0.2089(3) 0.0602(2) 0.84707(6) 0.0279(4) Uani d . 1 . .
    O O2 0.3598(3) -0.1898(2) 0.84549(7) 0.0320(5) Uani d . 1 . .
    H H2 0.405(6) 0.611(4) 0.9106(11) 0.040(10) Uiso d . 1 . .
    H H5 -0.032(7) 0.372(5) 1.0134(12) 0.051(11) Uiso d . 1 . .
    H H10B 0.158(8) 0.694(5) 0.7302(12) 0.058(11) Uiso d . 1 . .
    H H9A -0.201(7) 0.684(4) 0.7791(9) 0.027(8) Uiso d . 1 . .
    H H3 0.500(7) 0.655(4) 0.9791(10) 0.037(9) Uiso d . 1 . .
    H H9B 0.031(6) 0.780(4) 0.7948(9) 0.027(8) Uiso d . 1 . .
    H H10A 0.009(7) 0.530(5) 0.7315(12) 0.052(11) Uiso d . 1 . .
    H H6 -0.104(7) 0.305(5) 0.9487(10) 0.045(10) Uiso d . 1 . .
    H H1O 0.042(9) 0.012(5) 0.8512(14) 0.076(15) Uiso d . 1 . .
    H H1N 0.361(7) 0.327(4) 0.8501(11) 0.044(10) Uiso d . 1 . .
loop_
    _atom_site_aniso_label
    _atom_site_aniso_U_11
    _atom_site_aniso_U_22
    _atom_site_aniso_U_33
    _atom_site_aniso_U_12
    _atom_site_aniso_U_13
    _atom_site_aniso_U_23
    Br1 0.0587(2) 0.03403(15) 0.02182(11) 0.00178(15) -0.00718(13) -0.00204(11)
    S1 0.0306(3) 0.0314(3) 0.0237(3) 0.0028(3) 0.0062(3) -0.0047(2)
    N2 0.0192(10) 0.0191(11) 0.0230(9) 0.0027(8) -0.0002(8) -0.0023(8)
    C11 0.0207(11) 0.0133(12) 0.0248(11) -0.0011(9) -0.0004(9) -0.0053(8)
    C7 0.0188(11) 0.0176(12) 0.0230(11) 0.0011(10) 0.0009(9) -0.0003(9)
    N1 0.0192(9) 0.0205(11) 0.0206(9) 0.0028(9) -0.0001(7) -0.0001(8)
    C8 0.0186(11) 0.0235(12) 0.0212(10) 0.0031(11) 0.0009(8) 0.0011(10)
    C9 0.0315(16) 0.0259(14) 0.0209(12) 0.0032(12) -0.0035(11) 0.0018(10)
    C1 0.0212(12) 0.0186(12) 0.0225(10) 0.0015(10) -0.0018(9) 0.0009(9)
    C2 0.0248(12) 0.0240(12) 0.0254(11) -0.0056(12) 0.0014(10) -0.0017(9)
    C10 0.0430(18) 0.0332(16) 0.0225(12) 0.0072(13) -0.0009(12) -0.0022(11)
    C3 0.0328(16) 0.0310(16) 0.0282(13) -0.0079(12) -0.0028(11) -0.0046(11)
    C5 0.0358(15) 0.0316(16) 0.0263(12) -0.0052(13) 0.0022(11) 0.0044(12)
    C6 0.0315(15) 0.0262(14) 0.0285(13) -0.0081(12) -0.0030(11) 0.0025(11)
    C4 0.0369(14) 0.0251(13) 0.0195(11) 0.0047(11) -0.0038(10) 0.0006(9)
    O3 0.0130(7) 0.0178(7) 0.0285(8) 0.0007(7) 0.0008(6) -0.0009(7)
    O4 0.0174(9) 0.0172(8) 0.0368(9) -0.0001(7) -0.0003(8) -0.0004(7)
    C1B 0.0153(10) 0.0211(13) 0.0153(9) 0.0003(9) 0.0006(8) -0.0010(8)
    C2B 0.0153(11) 0.0214(13) 0.0191(10) 0.0004(9) -0.0011(8) -0.0012(9)
    O1 0.0113(8) 0.0192(8) 0.0532(11) 0.0004(7) 0.0000(7) -0.0015(9)
    O2 0.0170(9) 0.0183(9) 0.0606(13) -0.0004(7) 0.0001(9) -0.0025(9)
_geom_special_details
;
All e.s.d.'s (except the e.s.d. in the dihedral angle between two l.s. planes)
are estimated using the full covariance matrix. The cell e.s.d.'s are taken
into account individually in the estimation of e.s.d.'s in distances, angles
and torsion angles; correlations between e.s.d.'s in cell parameters are only
used when they are defined by crystal symmetry. An approximate (isotropic)
treatment of cell e.s.d.'s is used for estimating e.s.d.'s involving l.s.
planes.
;
loop_
    _geom_bond_atom_site_label_1
    _geom_bond_atom_site_label_2
    _geom_bond_site_symmetry_2
    _geom_bond_distance
    _geom_bond_publ_flag
    Br1 C4 . 1.908(3) ?
    S1 C11 . 1.729(2) ?
    S1 C10 . 1.840(3) ?
    N2 C11 . 1.305(3) ?
    N2 C7 . 1.491(3) ?
    N2 H1N . 0.83(4) ?
    C11 N1 . 1.329(3) ?
    C7 C1 . 1.510(3) ?
    C7 C8 . 1.549(3) ?
    C7 H7 . 0.9800 ?
    N1 C9 . 1.461(3) ?
    N1 C8 . 1.472(3) ?
    C8 H8A . 0.9700 ?
    C8 H8B . 0.9700 ?
    C9 C10 . 1.527(4) ?
    C9 H9A . 0.95(4) ?
    C9 H9B . 1.00(3) ?
    C1 C6 . 1.387(4) ?
    C1 C2 . 1.396(4) ?
    C2 C3 . 1.390(3) ?
    C2 H2 . 0.94(4) ?
    C10 H10B . 0.98(4) ?
    C10 H10A . 0.96(4) ?
    C3 C4 . 1.382(4) ?
    C3 H3 . 0.87(4) ?
    C5 C4 . 1.373(4) ?
    C5 C6 . 1.392(4) ?
    C5 H5 . 0.88(4) ?
    C6 H6 . 0.92(4) ?
    O3 C1B . 1.257(3) ?
    O4 C1B . 1.248(3) ?
    C1B C2B . 1.546(3) ?
    C2B O2 . 1.208(3) ?
    C2B O1 . 1.300(3) ?
    O1 H1O . 1.03(5) ?
loop_
    _geom_angle_atom_site_label_1
    _geom_angle_atom_site_label_2
    _geom_angle_atom_site_label_3
    _geom_angle_site_symmetry_1
    _geom_angle_site_symmetry_3
    _geom_angle
    _geom_angle_publ_flag
    C11 S1 C10 . . 89.80(13) ?
    C11 N2 C7 . . 108.2(2) ?
    C11 N2 H1N . . 122(2) ?
    C7 N2 H1N . . 121(3) ?
    N2 C11 N1 . . 114.6(2) ?
    N2 C11 S1 . . 131.1(2) ?
    N1 C11 S1 . . 114.23(18) ?
    N2 C7 C1 . . 114.3(2) ?
    N2 C7 C8 . . 101.55(19) ?
    C1 C7 C8 . . 113.3(2) ?
    N2 C7 H7 . . 109.1 ?
    C1 C7 H7 . . 109.1 ?
    C8 C7 H7 . . 109.1 ?
    C11 N1 C9 . . 114.5(2) ?
    C11 N1 C8 . . 108.2(2) ?
    C9 N1 C8 . . 127.9(2) ?
    N1 C8 C7 . . 101.46(19) ?
    N1 C8 H8A . . 111.5 ?
    C7 C8 H8A . . 111.5 ?
    N1 C8 H8B . . 111.5 ?
    C7 C8 H8B . . 111.5 ?
    H8A C8 H8B . . 109.3 ?
    N1 C9 C10 . . 104.0(2) ?
    N1 C9 H9A . . 108.6(19) ?
    C10 C9 H9A . . 110.9(18) ?
    N1 C9 H9B . . 108.4(17) ?
    C10 C9 H9B . . 113.1(18) ?
    H9A C9 H9B . . 111(3) ?
    C6 C1 C2 . . 119.3(2) ?
    C6 C1 C7 . . 118.9(2) ?
    C2 C1 C7 . . 121.7(2) ?
    C3 C2 C1 . . 120.2(2) ?
    C3 C2 H2 . . 121(2) ?
    C1 C2 H2 . . 118(2) ?
    C9 C10 S1 . . 106.10(19) ?
    C9 C10 H10B . . 111(2) ?
    S1 C10 H10B . . 109(3) ?
    C9 C10 H10A . . 115(2) ?
    S1 C10 H10A . . 106(2) ?
    H10B C10 H10A . . 110(3) ?
    C4 C3 C2 . . 119.0(3) ?
    C4 C3 H3 . . 121(2) ?
    C2 C3 H3 . . 120(2) ?
    C4 C5 C6 . . 118.7(3) ?
    C4 C5 H5 . . 126(3) ?
    C6 C5 H5 . . 115(3) ?
    C1 C6 C5 . . 120.8(3) ?
    C1 C6 H6 . . 120(2) ?
    C5 C6 H6 . . 119(2) ?
    C5 C4 C3 . . 122.0(3) ?
    C5 C4 Br1 . . 118.7(2) ?
    C3 C4 Br1 . . 119.3(2) ?
    O4 C1B O3 . . 126.8(2) ?
    O4 C1B C2B . . 118.5(2) ?
    O3 C1B C2B . . 114.69(19) ?
    O2 C2B O1 . . 125.6(2) ?
    O2 C2B C1B . . 121.9(2) ?
    O1 C2B C1B . . 112.4(2) ?
    C2B O1 H1O . . 115(3) ?
loop_
    _geom_torsion_atom_site_label_1
    _geom_torsion_atom_site_label_2
    _geom_torsion_atom_site_label_3
    _geom_torsion_atom_site_label_4
    _geom_torsion_site_symmetry_1
    _geom_torsion_site_symmetry_2
    _geom_torsion_site_symmetry_3
    _geom_torsion_site_symmetry_4
    _geom_torsion
    _geom_torsion_publ_flag
    C7 N2 C11 N1 . . . . 6.2(3) ?
    C7 N2 C11 S1 . . . . -175.80(19) ?
    C10 S1 C11 N2 . . . . 179.2(3) ?
    C10 S1 C11 N1 . . . . -2.8(2) ?
    C11 N2 C7 C1 . . . . -141.1(2) ?
    C11 N2 C7 C8 . . . . -18.8(2) ?
    N2 C11 N1 C9 . . . . 159.8(2) ?
    S1 C11 N1 C9 . . . . -18.5(3) ?
    N2 C11 N1 C8 . . . . 10.3(3) ?
    S1 C11 N1 C8 . . . . -168.00(17) ?
    C11 N1 C8 C7 . . . . -21.0(3) ?
    C9 N1 C8 C7 . . . . -165.2(2) ?
    N2 C7 C8 N1 . . . . 23.0(2) ?
    C1 C7 C8 N1 . . . . 146.1(2) ?
    C11 N1 C9 C10 . . . . 33.8(3) ?
    C8 N1 C9 C10 . . . . 176.1(2) ?
    N2 C7 C1 C6 . . . . -143.9(3) ?
    C8 C7 C1 C6 . . . . 100.4(3) ?
    N2 C7 C1 C2 . . . . 39.8(3) ?
    C8 C7 C1 C2 . . . . -75.9(3) ?
    C6 C1 C2 C3 . . . . 0.9(4) ?
    C7 C1 C2 C3 . . . . 177.2(2) ?
    N1 C9 C10 S1 . . . . -32.9(3) ?
    C11 S1 C10 C9 . . . . 21.4(2) ?
    C1 C2 C3 C4 . . . . -1.6(4) ?
    C2 C1 C6 C5 . . . . 0.4(4) ?
    C7 C1 C6 C5 . . . . -176.0(3) ?
    C4 C5 C6 C1 . . . . -0.9(5) ?
    C6 C5 C4 C3 . . . . 0.2(4) ?
    C6 C5 C4 Br1 . . . . 180.0(2) ?
    C2 C3 C4 C5 . . . . 1.1(4) ?
    C2 C3 C4 Br1 . . . . -178.7(2) ?
    O4 C1B C2B O2 . . . . 176.5(2) ?
    O3 C1B C2B O2 . . . . -2.1(3) ?
    O4 C1B C2B O1 . . . . -3.0(3) ?
    O3 C1B C2B O1 . . . . 178.4(2) ?
loop_
    _geom_hbond_atom_site_label_D
    _geom_hbond_atom_site_label_H
    _geom_hbond_atom_site_label_A
    _geom_hbond_site_symmetry_A
    _geom_hbond_distance_DH
    _geom_hbond_distance_HA
    _geom_hbond_distance_DA
    _geom_hbond_angle_DHA
    O1 H1O O3 1_455 1.03(5) 1.48(5) 2.483(2) 164(4)
    N2 H1N O4 . 0.83(4) 1.95(4) 2.753(3) 163(4)
    N2 H1N O1 . 0.83(4) 2.37(4) 2.879(3) 120(3)
data_global
_journal_date_recd_electronic     2008-08-01
_journal_date_accepted     2008-09-10
_journal_name_full     'Acta Crystallographica, Section E'
_journal_year     2008
_journal_volume     64
_journal_issue     10
_journal_page_first     o1954
_journal_page_last     o1954
_journal_paper_category     QO
_journal_coeditor_code     FL2215
_publ_contact_author_name     'Maksymilian Chruszcz'
_publ_contact_author_address
;
Department of Molecular Physiology and Biological Physics
University of Virginia
1340 Jefferson Park Avenue
Charlottesville
VA 22908
USA
;
_publ_contact_author_email     maks@iwonka.med.virginia.edu
_publ_contact_author_fax     +1-434-9821616
_publ_contact_author_phone     +1-434-2430033
_publ_section_title
;
(<i>S</i>)-(-)-6-(4-Bromophenyl)-2,3,5,6-tetrahydrothiazolo[2,3-
<i>b</i>]imidazolium hydrogen oxalate
;
loop_
    _publ_author_name
    _publ_author_address
    'Thomas Minor'
;
Department of Molecular Physiology and Biological Physics
University of Virginia
1340 Jefferson Park Avenue
Charlottesville
VA 22908
USA
;
    'Maksymilian Chruszcz'
;
Department of Molecular Physiology and Biological Physics
University of Virginia
1340 Jefferson Park Avenue
Charlottesville
VA 22908
USA
;
