# Supplementary material for: (S)-(−)-6-(4-Bromo­phen­yl)-2,3,5,6-tetra­hydro­thia­zolo[2,3-b]imidazolium hydrogen oxalate
Source: Acta Crystallogr Sect E Struct Rep Online. 2008 Sep 17;64(Pt 10):o1954. doi: 10.1107/S1600536808029085 (PMC2959238; doi:10.1107/S1600536808029085)
Supplement: Supplementary file 2 [file e-64-o1954-Isup2.hkl]

# 
# h,k,l, Fo-squared, sigma(Fo-squared), Fc and phi(calc) 
# 
data_I
_shelx_title ' P212121' 
_shelx_refln_list_code          6 
_shelx_F_calc_maximum      285.92 
_exptl_crystal_F_000       752.00 
_reflns_d_resolution_high  0.6982 
 
loop_ 
 _symmetry_equiv_pos_as_xyz 
 'x, y, z' 
 '-x+1/2, -y, z+1/2' 
 '-x, y+1/2, -z+1/2' 
 'x+1/2, -y+1/2, -z' 
 
_cell_length_a     5.6140 
_cell_length_b     8.2560 
_cell_length_c    32.5370 
_cell_angle_alpha  90.000 
_cell_angle_beta   90.000 
_cell_angle_gamma  90.000 
 
loop_ 
 _refln_index_h 
 _refln_index_k 
 _refln_index_l 
 _refln_F_squared_meas 
 _refln_F_squared_sigma 
 _refln_F_calc 
 _refln_phase_calc 
2 0 0 7480.38 111.16 87.55 180.0
4 0 0 1720.41 30.71 43.06 180.0
6 0 0 969.36 23.38 30.51 0.0
8 0 0 26.52 40.31 4.87 0.0
1 1 0 71161.55 544.65 251.80 270.0
2 1 0 12913.84 114.65 109.88 180.0
3 1 0 25.07 6.11 7.00 90.0
4 1 0 553.58 11.69 23.29 0.0
5 1 0 1444.04 18.50 37.93 90.0
6 1 0 2.24 9.07 0.47 180.0
7 1 0 173.60 18.67 12.79 270.0
0 2 0 82321.87 969.24 285.84 0.0
1 2 0 3197.98 31.06 53.81 270.0
2 2 0 6637.97 62.30 81.23 180.0
3 2 0 3123.81 32.11 54.45 90.0
4 2 0 144.50 9.07 12.26 180.0
5 2 0 279.87 10.99 15.38 270.0
6 2 0 188.23 10.99 14.37 0.0
7 2 0 0.00 14.83 3.38 270.0
1 3 0 7089.55 65.09 84.86 270.0
2 3 0 14270.59 118.67 115.44 180.0
3 3 0 49.67 6.63 5.64 90.0
4 3 0 1640.47 23.04 40.86 0.0
5 3 0 481.78 13.44 22.36 90.0
6 3 0 267.83 11.52 16.76 180.0
7 3 0 87.92 19.72 10.09 270.0
0 4 0 286.86 10.30 16.71 0.0
1 4 0 2403.75 26.00 48.15 270.0
2 4 0 745.56 11.87 27.78 180.0
3 4 0 4370.71 48.51 66.26 90.0
4 4 0 309.41 10.82 18.19 180.0
5 4 0 369.95 10.30 18.99 270.0
6 4 0 89.69 12.39 10.73 0.0
7 4 0 38.43 35.08 0.52 270.0
1 5 0 612.31 11.52 25.07 90.0
2 5 0 6380.28 72.95 78.19 180.0
3 5 0 63.05 10.47 7.69 90.0
4 5 0 1461.12 26.87 38.51 0.0
5 5 0 193.54 13.79 13.58 90.0
6 5 0 93.25 20.24 9.44 180.0
7 5 0 13.90 25.30 2.46 90.0
0 6 0 2595.53 55.32 51.33 180.0
1 6 0 6.20 8.90 1.22 270.0
2 6 0 351.99 12.04 18.88 0.0
3 6 0 1667.24 25.13 40.97 90.0
4 6 0 113.04 15.36 11.50 180.0
5 6 0 50.15 15.01 7.92 270.0
6 6 0 34.24 18.15 5.90 0.0
1 7 0 1114.01 20.94 32.34 90.0
2 7 0 1450.68 25.83 38.61 180.0
3 7 0 31.88 12.04 5.30 270.0
4 7 0 199.89 17.28 15.84 0.0
5 7 0 3.40 15.36 1.38 270.0
6 7 0 21.63 20.59 1.47 0.0
0 8 0 5232.27 100.52 70.74 180.0
1 8 0 307.72 16.93 16.64 90.0
2 8 0 421.97 18.15 19.90 0.0
3 8 0 6.36 12.91 3.76 90.0
4 8 0 58.26 15.36 7.29 0.0
5 8 0 5.15 16.58 2.71 270.0
1 9 0 43.80 18.67 6.72 90.0
2 9 0 654.81 26.00 25.39 0.0
3 9 0 146.40 17.80 10.33 270.0
4 9 0 51.04 17.45 6.12 180.0
5 9 0 54.42 21.99 8.20 270.0
0 10 0 23.80 23.91 6.45 180.0
1 10 0 88.10 22.16 9.24 90.0
2 10 0 9.21 23.56 4.59 0.0
3 10 0 324.70 23.38 17.59 270.0
4 10 0 0.00 36.82 5.47 180.0
1 11 0 49.91 30.02 7.93 270.0
2 11 0 307.04 31.41 17.76 0.0
1 0 1 2737.52 28.45 52.71 270.0
2 0 1 7428.82 71.90 85.83 270.0
3 0 1 1801.19 21.81 41.39 270.0
4 0 1 2910.95 33.33 53.65 90.0
5 0 1 1417.91 20.07 36.98 270.0
6 0 1 24.22 9.77 3.35 270.0
7 0 1 1051.18 24.78 29.41 90.0
8 0 1 0.00 11.17 0.00 90.3
0 1 1 1238.03 30.19 34.82 270.0
1 1 1 398.21 4.02 20.56 148.1
2 1 1 877.97 7.92 30.27 73.2
3 1 1 7581.54 51.48 85.90 196.7
4 1 1 134.97 5.96 11.01 68.2
5 1 1 1673.58 14.61 40.28 27.9
6 1 1 173.89 7.20 12.71 218.2
7 1 1 127.18 11.47 10.10 135.5
0 2 1 263.09 6.11 14.13 180.0
1 2 1 3397.16 23.35 58.16 200.4
2 2 1 3972.56 27.08 61.02 315.4
3 2 1 1431.59 12.21 36.94 9.3
4 2 1 965.29 10.30 31.03 87.9
5 2 1 689.31 10.12 26.31 310.0
6 2 1 21.17 6.41 4.29 219.1
7 2 1 331.90 14.01 16.69 123.8
0 3 1 5989.83 56.72 79.35 270.0
1 3 1 8245.61 51.90 88.62 74.0
2 3 1 2889.81 19.43 55.59 69.9
3 3 1 1098.69 11.28 32.83 225.3
4 3 1 297.37 8.13 17.54 103.4
5 3 1 158.74 7.64 12.65 6.3
6 3 1 419.36 9.35 21.25 227.8
7 3 1 69.16 15.10 8.37 78.6
0 4 1 1826.99 20.94 42.28 180.0
1 4 1 8581.24 55.86 94.28 160.3
2 4 1 1057.27 10.29 32.41 15.2
3 4 1 1241.29 12.83 36.08 323.0
4 4 1 172.28 7.46 12.41 291.3
5 4 1 580.28 9.99 25.97 332.9
6 4 1 18.54 10.10 4.55 196.1
7 4 1 301.43 20.52 17.20 137.7
0 5 1 4428.71 45.02 66.97 270.0
1 5 1 3161.74 25.30 55.67 107.3
2 5 1 2203.18 20.59 47.11 35.9
3 5 1 2443.35 21.68 49.41 342.2
4 5 1 6.13 8.49 2.20 158.5
5 5 1 109.00 8.84 9.62 200.6
6 5 1 124.39 12.70 13.17 231.8
7 5 1 29.52 18.67 7.32 115.8
0 6 1 176.61 10.99 13.54 180.0
1 6 1 1849.35 19.10 42.93 124.3
2 6 1 1242.61 14.20 35.73 60.0
3 6 1 2096.68 20.54 45.07 304.7
4 6 1 1018.58 16.79 32.36 294.3
5 6 1 44.11 9.74 6.73 188.3
6 6 1 24.02 14.49 3.41 135.9
0 7 1 416.08 12.74 20.27 270.0
1 7 1 149.27 8.61 11.66 153.2
2 7 1 739.67 12.74 27.27 359.4
3 7 1 1232.02 16.70 34.80 351.2
4 7 1 214.59 12.27 15.28 230.2
5 7 1 616.86 14.97 24.37 163.0
6 7 1 28.49 13.12 6.41 165.3
0 8 1 6.34 13.44 2.68 0.0
1 8 1 373.40 12.58 18.58 66.7
2 8 1 602.97 15.53 24.82 76.7
3 8 1 156.29 11.84 11.22 303.8
4 8 1 368.27 13.12 19.36 293.8
5 8 1 318.80 15.19 17.61 133.0
0 9 1 246.48 18.67 15.42 90.0
1 9 1 29.20 12.38 3.67 160.0
2 9 1 228.52 15.18 14.43 323.8
3 9 1 184.59 15.12 13.66 8.6
4 9 1 164.04 13.00 14.62 212.5
5 9 1 267.17 25.76 17.72 206.0
0 10 1 0.00 15.01 1.68 180.0
1 10 1 487.10 18.11 21.17 37.0
2 10 1 49.16 15.23 6.04 114.2
3 10 1 226.97 19.72 14.83 247.8
4 10 1 0.00 22.91 3.33 221.7
0 11 1 432.58 31.06 19.55 90.0
1 11 1 109.19 19.92 9.24 275.9
2 11 1 86.45 23.18 9.37 314.2
1 0 2 10.79 3.49 3.65 180.0
2 0 2 612.54 9.42 26.22 180.0
3 0 2 0.00 7.68 2.71 0.0
4 0 2 130.41 8.20 12.36 0.0
5 0 2 117.82 9.95 10.83 0.0
6 0 2 4.98 8.03 1.17 180.0
7 0 2 110.51 18.85 8.60 180.0
8 0 2 56.27 16.75 6.51 180.0
0 1 2 948.93 11.52 28.07 270.0
1 1 2 4011.93 23.99 61.78 261.0
2 1 2 6250.84 40.88 78.05 107.9
3 1 2 269.02 5.37 17.64 31.4
4 1 2 449.53 7.84 20.91 65.7
5 1 2 180.00 6.83 12.64 224.5
6 1 2 172.46 7.55 12.98 263.4
7 1 2 34.85 10.49 4.60 278.8
0 2 2 755.18 10.12 25.01 0.0
1 2 2 14099.32 85.55 115.11 268.2
2 2 2 3502.95 23.29 58.76 108.3
3 2 2 936.13 9.25 31.32 79.5
4 2 2 2792.03 21.28 52.50 276.9
5 2 2 193.27 7.28 13.46 292.4
6 2 2 12.28 6.70 2.94 171.1
7 2 2 16.44 13.73 4.60 210.1
0 3 2 10.95 5.06 1.28 90.0
1 3 2 248.35 4.27 15.94 177.1
2 3 2 5808.45 36.34 74.72 175.8
3 3 2 1164.90 11.44 35.13 28.0
4 3 2 731.04 10.16 26.91 320.3
5 3 2 462.65 9.13 20.49 210.4
6 3 2 4.39 8.26 5.04 82.8
7 3 2 24.42 14.25 5.55 89.1
0 4 2 2863.49 29.67 55.27 180.0
1 4 2 3038.03 22.22 54.24 275.2
2 4 2 200.08 5.39 14.44 105.6
3 4 2 1999.71 17.82 44.46 88.5
4 4 2 1871.91 19.31 42.67 293.9
5 4 2 219.92 8.45 14.77 227.7
6 4 2 534.56 12.77 22.94 130.5
7 4 2 4.21 15.09 3.99 306.4
0 5 2 111.86 6.98 9.25 270.0
1 5 2 2294.79 18.96 48.38 113.7
2 5 2 1625.25 17.21 40.13 205.4
3 5 2 316.60 7.42 17.34 36.7
4 5 2 372.70 9.97 19.35 21.5
5 5 2 650.36 12.03 26.00 242.4
6 5 2 42.88 11.49 6.99 91.5
7 5 2 25.97 17.89 6.16 109.4
0 6 2 5250.69 64.74 71.43 180.0
1 6 2 567.18 10.35 24.22 326.4
2 6 2 1411.26 17.03 37.62 68.4
3 6 2 404.67 8.69 19.99 103.9
4 6 2 1014.21 16.07 31.70 321.1
5 6 2 232.49 11.29 15.69 208.7
6 6 2 245.65 15.33 16.32 193.5
0 7 2 1671.28 23.21 41.73 90.0
1 7 2 2645.19 27.20 50.92 104.0
2 7 2 1139.65 15.54 34.28 288.9
3 7 2 84.41 9.56 9.68 136.4
4 7 2 105.95 10.54 10.90 322.2
5 7 2 354.48 13.39 19.71 271.1
6 7 2 130.46 16.01 12.25 84.0
0 8 2 882.68 21.12 28.44 180.0
1 8 2 527.72 13.63 22.34 12.1
2 8 2 443.27 14.03 20.75 1.8
3 8 2 31.80 11.91 5.47 245.5
4 8 2 347.77 13.76 19.22 24.2
5 8 2 0.29 11.59 3.60 194.4
0 9 2 778.76 24.61 27.34 90.0
1 9 2 963.19 18.63 29.11 85.1
2 9 2 640.87 17.54 24.74 289.1
3 9 2 85.13 13.06 11.10 156.0
4 9 2 19.83 12.27 3.28 218.9
5 9 2 77.40 22.72 11.78 308.6
0 10 2 222.31 24.43 13.78 180.0
1 10 2 176.61 15.74 13.12 39.3
2 10 2 195.44 15.92 14.00 313.9
3 10 2 67.65 15.38 8.14 262.6
4 10 2 434.22 20.42 19.88 59.4
0 11 2 41.99 26.87 3.98 90.0
1 11 2 122.76 20.50 9.07 47.3
2 11 2 61.96 19.71 8.13 321.6
1 0 3 3519.72 34.90 57.48 270.0
2 0 3 137.73 5.24 11.40 270.0
3 0 3 6020.26 60.56 77.21 90.0
4 0 3 943.06 14.66 29.24 90.0
5 0 3 504.08 12.74 20.94 270.0
6 0 3 13.71 12.56 1.89 270.0
7 0 3 3.66 19.02 4.54 270.0
8 0 3 0.00 17.28 1.04 90.0
0 1 3 210.10 4.36 13.04 270.0
1 1 3 6503.46 37.48 78.41 30.2
2 1 3 9825.88 61.55 96.94 151.8
3 1 3 268.71 5.30 17.46 199.8
4 1 3 1902.97 16.62 43.75 7.6
5 1 3 185.45 6.78 14.00 183.1
6 1 3 4.17 8.09 2.59 27.6
7 1 3 123.07 12.33 12.20 7.9
0 2 3 15609.39 142.93 125.81 180.0
1 2 3 11724.26 69.96 106.75 217.9
2 2 3 198.95 4.12 15.83 319.3
3 2 3 4801.34 31.56 69.52 108.6
4 2 3 264.08 6.17 16.21 90.5
5 2 3 335.53 7.46 18.13 325.9
6 2 3 141.83 8.76 11.78 222.0
7 2 3 77.21 13.82 9.97 312.4
0 3 3 2396.35 23.91 49.79 270.0
1 3 3 8149.31 50.83 90.16 94.7
2 3 3 6404.32 40.43 78.69 127.3
3 3 3 431.78 6.51 20.21 353.6
4 3 3 522.96 8.39 23.35 9.9
5 3 3 11.59 6.88 4.68 290.4
6 3 3 133.08 9.66 12.13 0.1
7 3 3 80.06 13.49 7.89 131.8
0 4 3 4892.72 49.91 69.88 180.0
1 4 3 386.92 5.74 19.55 223.0
2 4 3 876.42 9.49 31.26 16.6
3 4 3 509.79 8.79 23.42 93.6
4 4 3 31.43 5.36 5.49 347.4
5 4 3 72.66 7.22 8.70 103.6
6 4 3 135.23 10.69 12.43 227.8
7 4 3 93.88 20.23 9.93 320.0
0 5 3 1009.06 15.18 31.10 270.0
1 5 3 2649.25 23.09 51.96 75.6
2 5 3 1109.25 12.82 33.14 103.8
3 5 3 27.13 6.68 5.79 245.2
4 5 3 42.57 7.58 5.99 189.3
5 5 3 34.15 8.74 6.20 326.7
6 5 3 108.20 10.90 10.51 345.8
7 5 3 20.51 17.02 4.51 84.8
0 6 3 393.08 12.22 19.57 180.0
1 6 3 1095.28 15.91 32.58 155.6
2 6 3 566.55 12.09 23.13 55.4
3 6 3 494.94 9.39 21.85 206.3
4 6 3 68.01 8.94 8.12 287.7
5 6 3 291.56 11.29 17.22 45.5
6 6 3 25.17 12.74 5.44 209.9
0 7 3 2.70 12.04 0.29 270.0
1 7 3 584.95 11.72 24.37 188.8
2 7 3 267.55 9.80 15.92 39.4
3 7 3 179.56 8.84 13.30 324.2
4 7 3 162.68 10.73 12.47 180.7
5 7 3 90.28 12.61 9.38 350.9
6 7 3 49.34 14.78 6.37 339.8
0 8 3 314.63 19.89 17.44 0.0
1 8 3 42.55 9.86 4.31 124.8
2 8 3 139.48 14.00 12.26 122.6
3 8 3 259.23 11.78 16.15 255.1
4 8 3 110.60 11.25 10.67 257.5
5 8 3 34.99 13.19 4.74 76.3
0 9 3 12.97 18.50 5.26 90.0
1 9 3 843.50 18.63 27.65 223.0
2 9 3 60.37 12.55 8.39 0.6
3 9 3 0.00 12.10 2.01 55.3
4 9 3 24.71 12.09 4.82 198.3
5 9 3 13.00 18.36 4.92 21.5
0 10 3 633.21 25.65 23.69 0.0
1 10 3 16.78 16.11 1.71 46.6
2 10 3 118.90 16.45 9.97 170.0
3 10 3 79.84 17.55 9.99 326.7
4 10 3 49.48 18.06 6.99 246.5
0 11 3 0.00 44.85 2.43 270.0
1 11 3 378.02 19.34 17.99 267.4
2 11 3 13.19 22.37 3.94 171.5
1 0 4 11833.79 110.82 109.26 180.0
2 0 4 1152.70 14.83 33.16 0.0
3 0 4 2071.27 24.08 44.47 0.0
4 0 4 3.38 6.63 0.42 180.0
5 0 4 279.46 9.95 16.84 0.0
6 0 4 51.90 9.42 7.86 0.0
7 0 4 23.48 16.40 3.82 180.0
0 1 4 4154.66 42.41 65.00 270.0
1 1 4 5324.74 33.07 72.05 297.5
2 1 4 3202.45 20.92 56.83 42.1
3 1 4 1538.45 12.68 39.30 324.8
4 1 4 264.18 6.51 15.25 241.7
5 1 4 156.39 5.98 12.79 110.8
6 1 4 170.41 7.64 13.67 235.2
7 1 4 25.33 10.66 5.52 52.7
0 2 4 222.16 5.76 12.96 0.0
1 2 4 5650.37 36.45 75.91 186.1
2 2 4 57.29 3.55 6.81 206.1
3 2 4 451.71 5.92 20.79 0.7
4 2 4 624.98 7.79 25.08 211.4
5 2 4 59.49 5.09 8.46 341.3
6 2 4 285.99 9.56 15.42 42.5
7 2 4 20.66 11.82 5.61 155.6
0 3 4 3703.22 36.65 60.38 270.0
1 3 4 1699.46 12.58 41.46 275.6
2 3 4 661.93 6.88 25.17 25.9
3 3 4 2540.49 20.24 50.46 358.8
4 3 4 58.14 6.74 7.86 88.7
5 3 4 247.23 7.97 14.78 162.4
6 3 4 127.44 9.75 12.13 293.0
7 3 4 79.85 13.88 7.09 7.0
0 4 4 81.10 5.58 10.55 0.0
1 4 4 185.37 4.57 13.30 240.4
2 4 4 1600.14 14.16 39.75 128.8
3 4 4 105.09 5.90 9.39 209.6
4 4 4 657.03 10.06 25.19 272.6
5 4 4 0.00 9.19 0.61 344.4
6 4 4 22.35 10.54 3.35 7.8
7 4 4 23.00 16.85 4.91 103.6
0 5 4 577.26 11.69 24.48 90.0
1 5 4 525.28 7.87 23.61 243.4
2 5 4 969.13 11.37 31.52 318.8
3 5 4 984.43 13.58 31.26 23.5
4 5 4 103.59 8.14 11.28 250.3
5 5 4 220.85 9.81 14.57 158.7
6 5 4 30.99 10.93 5.02 29.2
7 5 4 61.80 14.18 7.69 359.4
0 6 4 723.35 14.83 27.25 0.0
1 6 4 741.32 12.39 28.69 3.4
2 6 4 323.06 10.21 17.12 201.0
3 6 4 174.54 8.14 12.83 199.5
4 6 4 37.86 9.04 7.65 349.7
5 6 4 39.67 9.91 6.30 82.3
6 6 4 202.15 13.75 13.77 93.6
0 7 4 411.53 14.83 19.01 90.0
1 7 4 225.96 9.23 14.58 292.9
2 7 4 762.82 12.79 27.29 346.2
3 7 4 33.89 9.62 4.90 46.5
4 7 4 242.82 13.33 15.52 143.4
5 7 4 48.19 12.49 7.33 121.8
6 7 4 70.23 16.22 8.08 154.5
0 8 4 2131.67 36.82 45.81 0.0
1 8 4 391.48 11.20 18.89 15.9
2 8 4 255.78 12.79 15.29 225.2
3 8 4 156.45 13.08 12.76 219.8
4 8 4 280.35 13.44 15.55 158.6
5 8 4 19.04 14.24 4.01 99.5
0 9 4 83.14 19.72 8.18 90.0
1 9 4 163.91 13.76 12.48 310.4
2 9 4 43.81 12.91 8.38 73.6
3 9 4 162.31 12.79 12.21 207.1
4 9 4 141.81 13.68 10.54 105.3
5 9 4 34.70 20.11 8.33 73.4
0 10 4 353.03 22.34 19.08 0.0
1 10 4 6.75 14.17 2.23 104.5
2 10 4 108.17 15.65 9.98 261.2
3 10 4 77.42 17.09 8.68 251.3
4 10 4 54.15 17.04 7.35 165.2
0 11 4 52.17 30.89 6.79 270.0
1 11 4 53.67 20.79 6.77 322.3
2 11 4 60.04 19.80 6.58 51.6
1 0 5 4387.75 45.55 63.73 270.0
2 0 5 74.96 4.19 7.12 270.0
3 0 5 2733.18 29.49 53.14 90.0
4 0 5 267.49 8.38 15.09 270.0
5 0 5 7.22 7.85 2.35 90.0
6 0 5 187.79 11.87 13.29 90.0
7 0 5 256.53 19.02 18.28 270.0
0 1 5 45.32 2.97 6.68 270.0
1 1 5 1457.28 10.49 37.12 114.8
2 1 5 1910.09 14.83 42.87 209.5
3 1 5 377.46 5.11 17.55 117.6
4 1 5 465.97 6.76 21.76 346.0
5 1 5 1190.05 12.91 33.08 229.6
6 1 5 221.77 8.50 13.13 176.4
7 1 5 37.53 11.23 5.76 45.6
0 2 5 2312.44 24.96 48.00 180.0
1 2 5 1705.76 12.03 40.74 51.8
2 2 5 242.85 3.96 16.65 343.2
3 2 5 50.64 4.22 6.71 256.4
4 2 5 40.25 5.13 6.45 287.7
5 2 5 0.00 7.08 2.89 159.6
6 2 5 556.85 11.35 22.90 141.6
7 2 5 50.84 11.03 6.10 1.1
0 3 5 499.48 8.55 24.28 90.0
1 3 5 207.40 4.03 14.84 20.0
2 3 5 511.90 6.11 22.39 298.5
3 3 5 82.88 4.99 8.91 179.3
4 3 5 0.00 7.34 3.10 212.4
5 3 5 724.00 10.86 27.15 250.1
6 3 5 45.04 8.27 6.51 153.6
7 3 5 64.43 14.11 8.32 41.1
0 4 5 6406.61 68.58 80.69 180.0
1 4 5 843.94 8.74 29.16 69.1
2 4 5 647.34 8.18 27.56 335.8
3 4 5 461.40 8.43 20.93 233.4
4 4 5 39.02 6.16 6.72 34.4
5 4 5 173.39 8.34 14.04 117.6
6 4 5 288.36 11.95 17.59 158.0
7 4 5 53.14 16.89 4.53 25.0
0 5 5 214.14 8.55 16.10 90.0
1 5 5 508.09 8.18 23.79 76.9
2 5 5 2175.45 20.56 46.83 339.7
3 5 5 113.39 7.21 10.56 155.5
4 5 5 572.95 11.34 23.89 188.9
5 5 5 509.14 11.18 23.23 274.2
6 5 5 20.89 11.21 3.66 35.0
7 5 5 44.63 20.57 6.16 323.7
0 6 5 2103.45 30.54 45.09 180.0
1 6 5 263.81 8.61 16.75 40.2
2 6 5 663.81 11.74 25.68 319.0
3 6 5 820.08 12.27 28.59 268.6
4 6 5 144.93 10.10 11.27 34.3
5 6 5 127.11 10.39 11.31 118.6
6 6 5 0.00 13.27 1.22 197.2
0 7 5 7.93 10.82 2.36 270.0
1 7 5 952.28 15.18 30.38 70.1
2 7 5 1761.35 21.09 41.23 344.4
3 7 5 388.59 11.68 19.65 125.2
4 7 5 816.01 16.16 27.69 196.1
5 7 5 220.46 12.78 15.77 289.9
6 7 5 5.50 15.46 1.49 356.2
0 8 5 98.63 14.83 9.07 180.0
1 8 5 370.61 11.90 18.70 84.3
2 8 5 139.98 12.21 11.01 268.7
3 8 5 1681.72 21.78 39.55 275.8
4 8 5 91.35 12.41 9.13 69.8
5 8 5 26.60 19.12 4.47 259.4
0 9 5 0.00 19.55 0.54 270.0
1 9 5 172.76 13.05 13.00 324.7
2 9 5 553.24 15.30 21.92 8.4
3 9 5 21.40 12.88 5.04 140.2
4 9 5 185.37 13.18 12.85 190.3
5 9 5 86.65 22.09 9.56 65.8
0 10 5 85.35 20.24 9.30 0.0
1 10 5 11.47 13.03 2.80 169.4
2 10 5 168.04 16.20 12.55 206.2
3 10 5 38.83 16.84 7.41 292.0
4 10 5 0.00 14.85 3.12 135.8
0 11 5 3.56 30.54 0.57 90.0
1 11 5 26.64 19.25 3.34 316.6
2 11 5 99.55 20.50 9.22 31.7
0 0 6 4839.24 61.60 66.69 0.0
1 0 6 2097.65 21.99 46.33 180.0
2 0 6 0.82 6.98 1.93 0.0
3 0 6 621.35 9.77 25.18 0.0
4 0 6 640.28 10.82 23.76 0.0
5 0 6 58.95 12.56 8.16 180.0
6 0 6 450.51 15.36 20.09 180.0
7 0 6 40.24 15.88 5.80 180.0
0 1 6 447.47 7.16 21.10 90.0
1 1 6 5470.59 33.43 74.14 102.6
2 1 6 2054.10 15.08 45.16 142.9
3 1 6 702.85 7.75 25.74 63.1
4 1 6 68.43 5.49 8.87 228.3
5 1 6 1171.83 12.28 34.55 257.1
6 1 6 259.79 8.81 15.47 46.8
7 1 6 69.90 9.75 7.90 86.3
0 2 6 276.86 6.98 17.06 180.0
1 2 6 199.41 3.19 14.57 108.5
2 2 6 192.30 3.71 14.91 31.5
3 2 6 1163.38 10.43 34.48 303.6
4 2 6 2009.58 15.98 44.96 346.2
5 2 6 443.90 9.25 20.20 109.8
6 2 6 534.70 10.80 22.59 174.2
7 2 6 5.74 8.95 1.58 164.5
0 3 6 0.78 6.63 1.96 270.0
1 3 6 1240.08 10.27 35.92 115.2
2 3 6 239.82 4.68 16.13 312.4
3 3 6 1302.58 12.39 36.94 23.7
4 3 6 799.23 10.19 27.95 195.6
5 3 6 517.51 9.89 23.14 234.1
6 3 6 14.87 8.87 3.44 123.6
7 3 6 19.99 14.98 3.42 91.9
0 4 6 26.51 6.46 3.50 0.0
1 4 6 2147.27 15.75 45.74 44.8
2 4 6 1834.17 15.35 43.66 89.5
3 4 6 787.10 9.64 28.42 271.0
4 4 6 170.66 7.21 13.25 321.9
5 4 6 335.61 7.84 18.74 116.9
6 4 6 48.45 10.94 6.71 157.2
7 4 6 9.73 11.74 2.73 50.5
0 5 6 3780.88 41.88 62.46 90.0
1 5 6 528.05 7.92 23.36 203.7
2 5 6 569.42 8.67 23.44 289.6
3 5 6 508.49 9.19 22.12 23.4
4 5 6 483.78 10.58 21.53 230.8
5 5 6 195.97 9.63 14.21 201.6
6 5 6 36.18 11.28 7.37 135.7
7 5 6 2.68 16.77 3.98 200.6
0 6 6 159.60 11.34 11.66 0.0
1 6 6 2427.10 22.87 49.24 24.7
2 6 6 242.44 10.19 15.26 154.2
3 6 6 139.36 8.63 12.28 232.6
4 6 6 32.06 8.99 5.92 193.8
5 6 6 100.82 10.39 11.12 179.9
6 6 6 35.68 14.39 4.69 29.9
0 7 6 2155.17 32.98 44.99 90.0
1 7 6 643.34 11.23 25.21 239.6
2 7 6 415.19 11.14 20.25 218.7
3 7 6 105.68 8.83 10.72 102.2
4 7 6 155.11 10.40 12.70 323.8
5 7 6 25.96 15.94 6.18 183.4
6 7 6 7.89 13.60 3.43 62.1
0 8 6 213.48 16.23 14.68 180.0
1 8 6 1071.33 17.83 32.09 5.8
2 8 6 134.16 9.65 12.23 213.2
3 8 6 80.70 10.58 9.49 93.7
4 8 6 127.04 14.25 10.23 0.0
5 8 6 94.82 14.55 11.05 232.5
0 9 6 274.43 20.42 15.68 90.0
1 9 6 337.15 15.17 17.12 300.8
2 9 6 51.24 13.62 6.32 240.4
3 9 6 64.74 13.12 9.31 124.3
4 9 6 166.14 14.79 11.85 320.0
5 9 6 16.02 22.68 5.02 340.4
0 10 6 0.00 24.61 0.18 180.0
1 10 6 107.13 15.16 10.29 315.6
2 10 6 123.51 14.61 10.88 229.9
3 10 6 254.61 18.04 15.46 90.4
4 10 6 24.51 16.60 2.52 125.1
0 11 6 0.00 29.14 0.33 90.0
1 11 6 109.66 18.46 9.34 335.4
2 11 6 210.84 23.75 14.36 178.5
1 0 7 262.43 5.41 14.96 270.0
2 0 7 7499.38 80.80 85.47 90.0
3 0 7 481.82 11.17 23.74 90.0
4 0 7 1756.41 24.96 41.96 270.0
5 0 7 2165.14 30.89 45.57 270.0
6 0 7 93.58 12.39 8.12 90.0
7 0 7 0.00 16.58 0.69 270.0
0 1 7 4970.45 47.64 70.26 90.0
1 1 7 8100.50 49.87 88.10 173.9
2 1 7 1696.25 13.68 41.48 204.0
3 1 7 4695.98 32.52 69.86 345.4
4 1 7 1470.23 13.82 38.43 11.1
5 1 7 168.83 6.33 13.88 29.5
6 1 7 24.01 9.11 5.10 138.1
7 1 7 157.78 11.10 13.27 162.3
0 2 7 2176.06 22.51 46.09 180.0
1 2 7 8371.93 52.29 91.44 331.9
2 2 7 3290.57 21.77 58.16 64.6
3 2 7 1827.38 13.73 44.20 74.3
4 2 7 1170.25 11.78 34.57 268.8
5 2 7 861.70 11.39 29.28 241.2
6 2 7 8.14 8.42 3.80 171.4
7 2 7 24.69 10.91 6.10 256.9
0 3 7 7187.40 68.23 85.52 90.0
1 3 7 3631.43 25.53 60.54 115.6
2 3 7 3511.14 24.62 60.78 233.3
3 3 7 519.75 7.07 23.53 293.7
4 3 7 387.85 7.67 20.38 17.9
5 3 7 15.30 7.46 3.44 281.6
6 3 7 84.65 7.95 9.05 69.2
7 3 7 48.40 14.13 7.82 115.2
0 4 7 634.85 10.30 26.38 180.0
1 4 7 1533.81 13.28 40.56 335.0
2 4 7 1144.43 11.28 34.80 13.8
3 4 7 419.20 7.28 20.29 67.4
4 4 7 66.00 6.66 9.33 289.9
5 4 7 27.81 6.00 7.07 8.2
6 4 7 54.79 11.66 6.42 251.0
7 4 7 3.61 13.45 4.18 10.6
0 5 7 1365.38 17.45 37.71 90.0
1 5 7 920.77 11.53 30.74 95.8
2 5 7 948.37 10.61 30.90 238.3
3 5 7 707.54 10.60 26.29 305.8
4 5 7 13.37 7.55 5.00 115.3
5 5 7 41.01 9.17 6.58 342.4
6 5 7 114.10 12.38 11.20 71.7
7 5 7 156.10 23.03 13.73 152.8
0 6 7 0.01 8.90 0.08 0.0
1 6 7 381.53 9.81 19.74 1.9
2 6 7 628.95 11.60 24.35 333.6
3 6 7 340.50 9.83 18.68 349.8
4 6 7 219.25 9.30 13.88 75.0
5 6 7 350.26 12.60 18.61 139.4
6 6 7 102.70 13.09 9.87 287.1
0 7 7 67.99 10.82 7.40 270.0
1 7 7 444.16 11.68 20.92 350.0
2 7 7 70.97 8.83 8.28 109.7
3 7 7 306.45 10.72 16.82 227.2
4 7 7 68.33 9.91 8.32 158.7
5 7 7 54.54 12.20 8.01 88.7
6 7 7 33.89 14.09 7.05 76.8
0 8 7 44.33 16.75 6.95 0.0
1 8 7 454.64 13.44 20.61 192.4
2 8 7 73.12 10.10 9.39 280.0
3 8 7 38.57 10.00 6.67 359.7
4 8 7 180.51 14.43 12.32 92.3
5 8 7 172.92 21.62 12.29 119.5
0 9 7 1314.07 30.54 35.11 270.0
1 9 7 27.12 12.31 6.18 326.3
2 9 7 184.20 13.94 13.00 79.3
3 9 7 99.08 13.75 8.62 152.7
4 9 7 0.00 9.71 2.85 241.0
5 9 7 0.00 20.86 4.54 115.3
0 10 7 0.00 24.26 2.32 0.0
1 10 7 598.43 18.74 23.96 167.9
2 10 7 90.47 17.49 8.44 149.4
3 10 7 0.00 15.68 0.77 352.9
4 10 7 56.99 18.73 8.84 121.8
0 11 7 607.00 28.45 23.57 270.0
1 11 7 102.17 18.04 9.36 238.2
2 11 7 91.63 21.05 10.31 90.9
0 0 8 3529.22 48.34 56.42 180.0
1 0 8 783.34 10.65 26.05 180.0
2 0 8 2392.97 24.61 51.15 0.0
3 0 8 239.93 9.95 15.47 180.0
4 0 8 60.59 10.82 10.06 180.0
5 0 8 958.72 17.97 31.25 0.0
6 0 8 1199.20 19.55 34.03 180.0
7 0 8 47.03 13.79 5.87 180.0
0 1 8 15155.09 121.64 118.90 270.0
1 1 8 5653.35 35.84 75.41 78.3
2 1 8 3092.69 22.83 55.18 58.0
3 1 8 963.28 9.53 32.08 298.7
4 1 8 2058.66 18.32 45.57 123.8
5 1 8 358.09 8.03 19.33 272.1
6 1 8 403.75 11.34 19.56 277.2
7 1 8 131.21 9.99 11.64 80.0
0 2 8 1861.96 20.24 41.66 180.0
1 2 8 3190.09 22.66 55.62 141.2
2 2 8 3939.10 25.21 61.90 61.6
3 2 8 4627.75 31.11 68.29 256.0
4 2 8 662.37 9.09 26.23 257.3
5 2 8 705.08 10.44 26.47 42.5
6 2 8 369.85 11.23 19.54 172.6
7 2 8 33.85 10.75 6.92 170.7
0 3 8 1275.47 14.31 36.13 270.0
1 3 8 595.66 6.47 23.56 114.1
2 3 8 3907.57 26.35 61.77 21.5
3 3 8 137.34 5.07 12.50 339.6
4 3 8 3136.51 23.90 55.70 171.1
5 3 8 21.22 8.13 4.67 183.8
6 3 8 52.88 8.88 6.10 304.0
7 3 8 7.08 10.91 3.25 36.4
0 4 8 46.00 6.46 8.50 0.0
1 4 8 2157.44 17.32 45.39 142.5
2 4 8 161.87 4.82 13.29 178.8
3 4 8 5117.68 37.35 71.82 264.0
4 4 8 457.87 8.50 22.17 259.8
5 4 8 478.45 8.32 21.61 65.2
6 4 8 177.45 12.13 13.93 54.0
7 4 8 3.45 12.14 1.59 273.3
0 5 8 4073.93 42.23 62.80 270.0
1 5 8 1330.34 15.22 37.41 242.5
2 5 8 1444.84 13.74 38.22 1.4
3 5 8 135.20 7.07 12.25 85.6
4 5 8 2341.12 22.80 47.52 154.1
5 5 8 279.50 8.80 17.16 105.0
6 5 8 47.36 11.60 6.84 296.2
7 5 8 22.59 20.12 5.60 252.4
0 6 8 2256.57 28.45 47.19 0.0
1 6 8 362.98 8.84 18.99 144.6
2 6 8 2287.87 22.14 47.73 135.2
3 6 8 1657.69 17.69 40.55 272.7
4 6 8 205.31 9.42 14.72 240.1
5 6 8 89.60 9.77 9.61 41.2
6 6 8 445.93 13.33 21.05 344.1
0 7 8 53.65 10.47 8.48 90.0
1 7 8 2569.61 29.57 51.17 266.6
2 7 8 230.87 8.05 14.96 320.0
3 7 8 89.10 10.31 9.85 86.3
4 7 8 76.76 9.59 9.62 165.1
5 7 8 442.67 17.21 20.37 82.1
6 7 8 0.00 14.59 5.55 53.9
0 8 8 2364.41 39.61 46.48 0.0
1 8 8 0.17 10.76 2.80 148.2
2 8 8 720.78 16.80 25.99 167.8
3 8 8 0.00 8.64 2.44 253.1
4 8 8 84.46 13.45 8.84 153.1
5 8 8 34.95 20.07 3.52 292.7
0 9 8 426.95 20.42 20.76 90.0
1 9 8 1303.84 21.64 34.96 272.2
2 9 8 48.56 13.49 7.59 256.7
3 9 8 69.53 18.81 4.03 185.2
4 9 8 129.30 14.44 10.34 14.8
5 9 8 101.54 19.77 10.29 71.1
0 10 8 938.27 35.60 27.48 0.0
1 10 8 0.00 11.58 3.12 11.6
2 10 8 116.65 16.20 11.73 240.4
3 10 8 179.81 18.08 12.84 96.6
4 10 8 58.57 15.76 8.93 113.3
0 11 8 21.92 26.87 0.31 270.0
1 11 8 143.06 19.60 12.72 292.4
2 11 8 62.02 21.84 7.98 235.0
1 0 9 1803.27 19.02 41.39 90.0
2 0 9 2081.23 24.08 44.84 90.0
3 0 9 2087.28 26.00 45.37 270.0
4 0 9 858.97 17.10 30.59 270.0
5 0 9 0.00 12.22 2.55 90.0
6 0 9 398.75 14.83 17.54 90.0
7 0 9 528.77 17.63 22.99 90.0
0 1 9 973.66 10.82 31.85 90.0
1 1 9 381.00 4.58 19.90 244.9
2 1 9 2430.90 17.52 48.95 335.4
3 1 9 1634.27 13.96 40.96 334.7
4 1 9 888.12 10.69 29.27 205.5
5 1 9 1439.48 16.31 37.66 155.3
6 1 9 25.74 9.29 5.57 107.9
7 1 9 844.68 12.59 27.13 5.3
0 2 9 227.70 6.11 15.17 0.0
1 2 9 4242.17 30.04 64.86 9.7
2 2 9 742.74 7.09 26.50 116.8
3 2 9 365.59 6.26 18.94 239.9
4 2 9 500.31 7.70 22.29 208.9
5 2 9 21.03 8.54 4.33 103.1
6 2 9 327.97 10.61 16.88 101.7
7 2 9 432.97 11.20 19.61 34.5
0 3 9 11879.18 111.51 108.17 90.0
1 3 9 138.41 3.87 11.13 44.4
2 3 9 1484.08 12.00 39.02 326.7
3 3 9 365.14 6.46 18.32 317.9
4 3 9 402.37 7.00 20.03 243.6
5 3 9 307.87 9.50 17.68 124.5
6 3 9 224.83 11.84 14.92 91.3
7 3 9 48.98 12.83 7.45 39.0
0 4 9 536.65 9.77 24.42 0.0
1 4 9 9310.16 60.43 97.12 14.8
2 4 9 1270.30 11.82 35.79 248.4
3 4 9 139.39 5.74 12.32 235.4
4 4 9 404.11 8.42 19.95 132.9
5 4 9 455.50 9.46 22.17 180.6
6 4 9 26.71 10.93 6.15 125.7
7 4 9 311.47 19.54 16.75 18.1
0 5 9 6576.06 75.39 80.70 90.0
1 5 9 2024.43 19.14 44.81 2.1
2 5 9 212.66 6.17 14.65 313.6
3 5 9 3811.44 29.66 60.39 182.4
4 5 9 37.81 7.86 6.27 270.9
5 5 9 78.71 8.54 8.71 70.2
6 5 9 229.62 13.69 15.52 96.7
7 5 9 5.07 16.21 5.35 43.7
0 6 9 133.78 10.65 10.43 0.0
1 6 9 852.17 12.08 29.07 33.2
2 6 9 3898.97 33.81 60.94 259.3
3 6 9 332.93 8.42 18.86 209.9
4 6 9 495.22 11.97 21.52 86.0
5 6 9 33.11 10.26 1.49 332.6
6 6 9 50.39 14.25 6.51 235.0
0 7 9 49.66 11.87 7.12 90.0
1 7 9 1133.55 15.52 33.57 342.0
2 7 9 19.10 6.83 4.41 265.1
3 7 9 1948.44 22.00 42.56 181.3
4 7 9 4.89 9.49 1.45 180.5
5 7 9 383.64 16.02 18.58 9.3
6 7 9 44.91 14.93 7.60 100.0
0 8 9 0.00 13.96 2.07 0.0
1 8 9 170.18 10.23 12.73 213.6
2 8 9 1596.92 23.42 38.80 260.5
3 8 9 15.35 10.78 6.22 210.5
4 8 9 488.41 16.54 20.76 77.6
5 8 9 0.00 21.10 3.46 105.8
0 9 9 536.13 22.51 22.59 270.0
1 9 9 257.07 15.22 16.18 358.5
2 9 9 47.42 12.96 6.89 105.0
3 9 9 496.97 18.50 21.38 168.9
4 9 9 18.17 15.13 4.20 180.4
0 10 9 0.00 25.65 0.05 180.0
1 10 9 517.00 18.04 22.04 180.9
2 10 9 179.71 20.11 12.22 269.2
3 10 9 113.62 16.64 10.38 286.6
0 11 9 552.45 28.62 22.90 270.0
1 11 9 59.72 20.42 6.55 244.8
2 11 9 92.91 22.82 8.94 85.6
0 0 10 62649.23 784.26 244.70 180.0
1 0 10 3412.49 31.94 59.19 0.0
2 0 10 7807.99 68.58 88.67 0.0
3 0 10 96.62 8.55 9.58 0.0
4 0 10 2049.90 27.40 45.80 0.0
5 0 10 497.67 13.44 22.65 180.0
6 0 10 505.39 16.75 22.14 180.0
7 0 10 37.77 15.36 4.27 0.0
0 1 10 12768.71 108.02 112.02 90.0
1 1 10 6134.77 39.00 77.34 78.4
2 1 10 3162.52 21.69 56.58 334.4
3 1 10 183.25 5.49 14.22 220.8
4 1 10 1763.49 15.98 41.78 227.0
5 1 10 833.96 12.81 29.36 276.2
6 1 10 63.82 9.25 7.41 141.7
7 1 10 155.82 11.53 12.81 89.7
0 2 10 8193.32 76.61 90.25 180.0
1 2 10 1970.90 16.31 45.32 20.4
2 2 10 4027.34 26.58 62.96 307.2
3 2 10 700.48 8.76 26.32 294.0
4 2 10 151.17 6.02 12.60 15.8
5 2 10 728.90 10.48 26.69 121.7
6 2 10 118.04 9.43 10.71 211.3
7 2 10 126.74 11.23 12.60 63.0
0 3 10 11.68 5.41 5.18 90.0
1 3 10 1304.43 11.07 35.91 9.6
2 3 10 2954.38 21.30 53.93 336.7
3 3 10 67.11 4.94 8.09 174.8
4 3 10 2068.77 19.00 45.50 205.6
5 3 10 526.57 9.98 23.47 298.1
6 3 10 65.69 10.81 8.33 12.9
7 3 10 45.38 14.43 6.76 105.4
0 4 10 181.62 6.81 12.86 0.0
1 4 10 118.73 4.81 11.53 73.9
2 4 10 486.89 7.12 21.55 244.8
3 4 10 1443.48 13.21 38.20 280.1
4 4 10 394.21 7.71 20.75 15.0
5 4 10 565.70 11.15 23.60 118.4
6 4 10 62.43 11.50 8.21 243.9
7 4 10 74.26 16.91 10.88 82.0
0 5 10 11.43 7.50 3.51 270.0
1 5 10 1402.00 14.25 36.62 295.2
2 5 10 2414.49 20.29 48.13 6.2
3 5 10 349.68 7.40 19.28 84.5
4 5 10 868.73 12.64 30.11 205.2
5 5 10 123.30 10.09 10.50 351.0
6 5 10 77.46 12.49 9.12 60.8
7 5 10 1.08 19.03 2.76 135.1
0 6 10 2088.82 27.57 45.34 0.0
1 6 10 277.35 8.33 16.28 148.6
2 6 10 1203.48 14.46 34.56 190.4
3 6 10 340.04 8.97 18.55 283.8
4 6 10 237.85 8.97 15.19 4.7
5 6 10 190.03 14.78 13.22 151.0
6 6 10 7.37 14.50 2.73 237.5
0 7 10 319.60 13.44 18.26 270.0
1 7 10 1015.34 15.12 32.14 248.4
2 7 10 1109.05 14.52 33.02 21.1
3 7 10 456.68 11.10 21.33 66.5
4 7 10 78.74 11.02 8.11 208.4
5 7 10 36.91 15.78 6.91 61.0
6 7 10 82.31 15.33 10.43 134.5
0 8 10 2190.10 33.33 46.45 0.0
1 8 10 43.10 9.52 5.82 148.9
2 8 10 1457.61 22.10 37.80 155.0
3 8 10 150.00 12.97 11.98 33.8
4 8 10 136.36 13.70 11.85 205.9
5 8 10 32.74 20.15 6.39 206.6
0 9 10 11.79 17.45 2.70 270.0
1 9 10 238.21 13.04 15.84 217.5
2 9 10 190.23 14.11 14.13 154.1
3 9 10 282.95 18.26 16.50 27.0
4 9 10 318.20 19.10 16.64 340.8
0 10 10 23.48 21.99 6.59 0.0
1 10 10 67.84 15.52 8.08 328.4
2 10 10 384.28 20.47 19.42 111.8
3 10 10 333.92 19.98 17.04 56.3
0 11 10 253.74 25.83 16.51 90.0
1 11 10 55.54 18.42 6.91 142.3
2 11 10 112.73 21.20 11.18 161.3
1 0 11 56.63 4.19 8.43 270.0
2 0 11 12126.97 104.18 107.18 90.0
3 0 11 1491.92 20.07 38.01 270.0
4 0 11 1122.01 17.45 34.15 270.0
5 0 11 932.54 20.07 29.53 90.0
6 0 11 5.55 13.61 3.55 270.0
7 0 11 328.89 17.10 15.22 270.0
0 1 11 428.51 7.33 20.84 90.0
1 1 11 3115.51 21.04 54.46 193.5
2 1 11 1982.65 15.04 44.51 348.2
3 1 11 5593.42 38.59 73.72 28.1
4 1 11 756.86 9.42 27.05 205.2
5 1 11 625.98 11.65 25.58 189.4
6 1 11 14.64 10.45 2.04 146.9
7 1 11 47.67 10.47 7.52 204.5
0 2 11 4576.65 44.68 67.27 0.0
1 2 11 1586.94 13.39 39.84 58.4
2 2 11 5804.22 38.01 75.30 121.4
3 2 11 1733.88 15.42 41.58 253.9
4 2 11 734.47 10.51 27.29 268.7
5 2 11 462.78 8.97 22.18 124.3
6 2 11 163.76 10.47 12.68 336.0
7 2 11 46.66 11.02 5.93 329.6
0 3 11 1078.50 15.18 32.89 90.0
1 3 11 10773.64 70.25 103.98 240.8
2 3 11 557.81 7.00 23.91 269.7
3 3 11 1992.71 16.51 43.97 51.8
4 3 11 638.56 9.80 25.16 249.8
5 3 11 422.52 9.48 21.16 138.4
6 3 11 3.24 9.89 0.70 73.9
7 3 11 173.97 19.02 12.56 217.9
0 4 11 2917.01 30.02 55.87 0.0
1 4 11 1920.97 15.28 43.93 338.9
2 4 11 2323.56 18.31 48.82 154.4
3 4 11 334.54 6.66 18.67 108.9
4 4 11 178.68 7.29 13.73 228.0
5 4 11 106.18 7.72 12.06 154.4
6 4 11 195.48 12.22 13.01 337.3
7 4 11 119.62 18.13 12.36 324.0
0 5 11 779.14 14.83 27.55 90.0
1 5 11 3199.71 26.88 57.35 268.6
2 5 11 1023.19 11.45 31.64 210.3
3 5 11 292.63 7.50 17.74 92.3
4 5 11 487.36 10.25 21.70 323.6
5 5 11 34.46 10.02 6.48 78.4
6 5 11 43.09 14.84 8.03 0.4
7 5 11 80.06 19.60 10.16 244.3
0 6 11 671.48 17.10 25.93 0.0
1 6 11 1105.35 16.09 33.76 289.4
2 6 11 76.82 7.15 9.02 195.5
3 6 11 1949.91 19.51 43.38 104.1
4 6 11 34.53 7.75 6.22 173.4
5 6 11 121.49 14.31 9.12 275.0
6 6 11 41.76 16.08 6.40 324.3
0 7 11 66.54 10.82 8.42 90.0
1 7 11 75.64 8.61 8.50 49.8
2 7 11 721.72 13.19 26.51 182.4
3 7 11 44.52 8.85 7.88 86.4
4 7 11 489.34 14.13 21.04 4.6
5 7 11 280.57 15.80 15.14 329.7
6 7 11 2.53 14.01 3.76 331.6
0 8 11 28.21 13.79 4.76 180.0
1 8 11 37.07 9.63 6.79 194.7
2 8 11 224.07 11.13 15.04 331.2
3 8 11 473.08 15.90 20.57 108.0
4 8 11 7.36 11.36 1.72 232.8
5 8 11 316.31 19.78 17.27 282.4
0 9 11 256.35 21.12 16.53 270.0
1 9 11 168.04 11.63 12.40 90.7
2 9 11 164.41 14.11 13.27 178.9
3 9 11 144.18 16.87 10.65 290.9
4 9 11 121.45 17.06 11.14 18.1
0 10 11 304.96 20.24 17.41 180.0
1 10 11 187.65 15.68 13.35 211.0
2 10 11 108.93 16.90 10.14 15.2
3 10 11 167.84 19.75 13.02 82.5
0 11 11 229.88 24.96 15.08 270.0
1 11 11 487.89 24.95 19.56 95.1
2 11 11 22.80 21.55 4.38 143.6
0 0 12 5465.13 74.52 72.53 0.0
1 0 12 2997.20 27.05 54.69 0.0
2 0 12 2541.24 26.87 48.23 180.0
3 0 12 0.11 8.38 0.19 180.0
4 0 12 283.98 12.39 16.74 180.0
5 0 12 0.00 13.26 2.20 0.0
6 0 12 10.95 12.91 2.27 0.0
7 0 12 95.32 14.14 9.12 0.0
0 1 12 11851.14 112.21 110.42 90.0
1 1 12 1984.33 15.34 42.39 305.6
2 1 12 1245.38 10.80 37.35 253.6
3 1 12 699.30 8.44 26.63 176.7
4 1 12 161.83 7.52 13.13 23.1
5 1 12 34.89 8.52 6.39 349.2
6 1 12 187.92 10.86 13.34 56.2
7 1 12 26.31 10.48 3.98 166.1
0 2 12 2043.81 22.51 44.32 0.0
1 2 12 732.75 7.67 27.23 31.9
2 2 12 6195.74 41.37 77.94 261.5
3 2 12 105.96 5.32 11.22 183.0
4 2 12 2123.00 18.68 45.78 76.7
5 2 12 40.18 6.63 6.33 13.6
6 2 12 35.41 9.34 4.18 283.7
7 2 12 26.58 10.24 4.38 1.5
0 3 12 39.05 6.46 5.81 90.0
1 3 12 1531.75 14.27 38.74 341.1
2 3 12 92.24 5.18 9.93 339.5
3 3 12 3780.43 28.22 61.13 170.5
4 3 12 1064.39 12.33 32.95 74.5
5 3 12 149.86 7.92 11.66 20.6
6 3 12 13.92 9.30 4.94 240.6
7 3 12 87.83 14.66 7.87 181.3
0 4 12 848.32 12.56 28.65 0.0
1 4 12 748.54 8.14 26.99 150.4
2 4 12 2822.04 22.45 52.64 267.5
3 4 12 407.56 7.10 19.93 170.7
4 4 12 1666.99 16.67 40.74 87.9
5 4 12 326.85 9.03 18.07 6.5
6 4 12 400.56 15.73 18.94 288.5
7 4 12 0.00 13.46 2.01 207.5
0 5 12 1616.39 23.21 41.00 270.0
1 5 12 564.51 8.67 24.12 322.9
2 5 12 215.55 6.41 14.87 130.3
3 5 12 1810.24 17.19 42.28 179.5
4 5 12 188.48 8.08 14.22 74.1
5 5 12 92.00 11.85 8.59 17.6
6 5 12 109.68 15.04 9.92 256.8
0 6 12 116.34 10.47 10.28 0.0
1 6 12 2187.72 22.77 46.88 193.5
2 6 12 1529.17 15.28 38.86 260.8
3 6 12 163.11 7.52 13.32 162.9
4 6 12 782.34 11.74 27.65 111.8
5 6 12 356.67 13.61 19.18 0.4
6 6 12 8.63 14.99 3.19 324.2
0 7 12 5513.39 62.82 72.51 270.0
1 7 12 75.75 8.94 8.56 288.0
2 7 12 1092.36 15.20 32.72 133.6
3 7 12 78.63 7.80 8.51 172.1
4 7 12 222.23 12.22 15.31 60.9
5 7 12 0.00 11.67 3.44 30.8
6 7 12 307.28 16.90 16.53 296.0
0 8 12 47.45 14.83 6.86 180.0
1 8 12 1445.76 20.10 37.49 196.9
2 8 12 0.74 13.54 2.71 38.3
3 8 12 52.24 11.47 6.67 123.1
4 8 12 14.50 16.17 3.09 55.6
5 8 12 66.14 15.37 8.07 4.1
0 9 12 1748.63 37.69 40.81 270.0
1 9 12 81.77 11.45 9.80 194.1
2 9 12 375.86 16.81 18.84 103.8
3 9 12 0.00 15.15 4.42 36.1
4 9 12 24.89 15.68 2.06 136.5
0 10 12 0.00 19.02 1.65 180.0
1 10 12 217.51 18.15 14.09 173.9
2 10 12 86.16 16.70 10.05 91.8
3 10 12 45.98 15.63 6.84 64.4
0 11 12 119.91 29.14 8.75 270.0
1 11 12 31.84 18.88 4.93 170.8
2 11 12 37.84 20.50 5.81 128.1
1 0 13 4557.91 40.31 64.84 90.0
2 0 13 2403.88 24.96 49.70 270.0
3 0 13 2430.65 30.37 51.14 270.0
4 0 13 615.53 15.18 24.32 90.0
5 0 13 179.97 11.69 12.51 90.0
6 0 13 77.71 13.26 8.12 270.0
7 0 13 6.01 14.14 0.10 90.0
0 1 13 0.00 6.63 0.28 90.0
1 1 13 3252.12 22.34 56.41 298.7
2 1 13 1540.99 12.34 40.08 354.3
3 1 13 733.02 8.77 27.68 198.7
4 1 13 1369.85 14.74 37.31 185.3
5 1 13 1816.19 18.34 42.29 5.1
6 1 13 0.00 11.57 2.30 284.4
7 1 13 115.45 9.91 10.71 194.5
0 2 13 7354.37 64.57 85.05 0.0
1 2 13 242.20 4.81 15.77 46.6
2 2 13 1854.91 14.55 44.47 236.9
3 2 13 2279.93 18.66 48.00 306.7
4 2 13 510.17 8.22 22.68 116.7
5 2 13 161.31 7.36 13.17 165.1
6 2 13 114.27 8.96 11.08 355.6
7 2 13 151.35 12.32 11.78 192.3
0 3 13 2.16 5.41 0.88 90.0
1 3 13 6580.71 45.46 82.08 292.5
2 3 13 218.30 5.53 15.34 19.3
3 3 13 1547.10 13.69 39.35 187.3
4 3 13 13.60 6.70 5.26 199.5
5 3 13 254.65 8.45 16.87 38.2
6 3 13 23.00 9.50 3.14 351.7
7 3 13 40.34 12.38 5.64 339.4
0 4 13 5704.52 57.94 75.80 0.0
1 4 13 1361.18 13.14 38.19 196.0
2 4 13 900.08 10.15 30.39 227.7
3 4 13 468.82 7.39 21.27 1.9
4 4 13 122.56 6.17 11.38 105.4
5 4 13 28.86 7.41 6.19 268.6
6 4 13 207.43 13.73 15.11 29.6
7 4 13 121.57 18.15 11.69 188.6
0 5 13 2.65 7.85 1.56 270.0
1 5 13 1582.04 15.60 40.51 261.2
2 5 13 699.52 9.88 26.41 138.9
3 5 13 0.00 8.97 2.81 121.9
4 5 13 164.60 8.87 12.41 0.2
5 5 13 106.63 11.29 10.94 120.9
6 5 13 58.33 14.01 7.41 115.8
0 6 13 207.77 11.17 13.76 0.0
1 6 13 170.36 8.32 12.93 254.9
2 6 13 231.40 7.55 16.04 228.6
3 6 13 1779.22 18.47 41.98 43.6
4 6 13 22.31 9.44 3.30 126.2
5 6 13 345.42 12.98 18.41 195.9
6 6 13 87.87 16.42 11.11 46.4
0 7 13 24.54 9.77 4.43 270.0
1 7 13 132.96 9.04 10.98 358.8
2 7 13 787.59 11.75 28.49 152.4
3 7 13 47.79 10.72 7.76 197.3
4 7 13 384.09 13.81 18.84 342.8
5 7 13 278.32 16.20 16.67 179.0
6 7 13 59.27 14.83 9.02 94.4
0 8 13 486.43 17.63 21.73 180.0
1 8 13 315.64 11.60 17.34 260.9
2 8 13 92.00 8.90 9.40 313.0
3 8 13 718.92 16.27 25.85 58.6
4 8 13 0.00 12.77 2.88 36.2
5 8 13 128.57 19.20 10.61 184.0
0 9 13 0.00 24.61 0.28 270.0
1 9 13 495.55 12.35 22.68 65.0
2 9 13 84.09 15.65 10.28 153.7
3 9 13 21.86 13.14 5.31 191.1
4 9 13 173.68 17.02 12.38 319.8
0 10 13 245.27 20.59 16.11 180.0
1 10 13 9.64 17.56 3.60 322.2
2 10 13 268.22 22.82 15.20 339.8
3 10 13 5.68 15.80 5.12 80.5
0 11 13 53.46 31.76 3.76 90.0
1 11 13 162.35 20.94 13.91 85.3
0 0 14 18530.98 250.77 134.73 0.0
1 0 14 10205.69 81.85 99.52 0.0
2 0 14 4396.79 44.15 64.99 180.0
3 0 14 0.00 10.82 1.27 0.0
4 0 14 177.60 10.82 13.34 180.0
5 0 14 996.75 18.85 31.81 180.0
6 0 14 7.39 14.14 1.94 0.0
7 0 14 18.69 14.14 2.63 0.0
0 1 14 1118.19 12.91 34.70 90.0
1 1 14 2638.51 19.37 50.76 281.4
2 1 14 2948.22 20.64 54.61 224.0
3 1 14 1039.11 10.85 32.19 127.0
4 1 14 664.44 10.92 25.63 286.9
5 1 14 142.21 8.63 12.18 78.3
6 1 14 269.75 10.38 16.63 93.3
7 1 14 35.07 8.92 5.28 281.1
0 2 14 3115.05 31.06 55.54 0.0
1 2 14 4374.47 30.57 67.24 352.4
2 2 14 1915.89 14.91 42.94 186.9
3 2 14 627.21 8.32 24.40 74.0
4 2 14 200.70 7.37 14.48 124.3
5 2 14 721.38 11.61 26.54 196.3
6 2 14 0.00 8.56 2.43 168.7
7 2 14 21.96 12.74 5.19 303.3
0 3 14 1831.47 20.94 44.47 90.0
1 3 14 1259.49 12.13 35.16 321.5
2 3 14 2156.06 17.09 46.57 188.8
3 3 14 1378.96 14.15 38.03 186.2
4 3 14 1089.51 12.45 32.89 303.6
5 3 14 45.64 8.20 7.30 28.0
6 3 14 275.20 11.04 16.44 106.9
7 3 14 32.33 14.25 5.10 320.4
0 4 14 148.71 7.16 11.42 0.0
1 4 14 921.38 10.35 30.79 276.2
2 4 14 983.58 11.34 32.16 280.0
3 4 14 514.73 8.80 23.01 50.2
4 4 14 454.40 8.39 21.04 119.6
5 4 14 414.81 9.89 19.78 238.2
6 4 14 63.66 12.41 9.33 97.0
7 4 14 50.94 17.41 9.00 285.4
0 5 14 710.90 14.83 25.10 270.0
1 5 14 711.59 9.68 26.75 34.6
2 5 14 1443.17 16.49 38.36 149.3
3 5 14 443.76 9.72 20.84 215.6
4 5 14 361.01 8.68 18.65 10.4
5 5 14 54.96 11.08 7.78 4.9
6 5 14 3.06 14.06 1.92 158.0
0 6 14 420.36 12.04 20.38 180.0
1 6 14 722.95 11.41 26.50 201.4
2 6 14 852.44 11.96 29.53 28.1
3 6 14 236.21 9.87 15.63 26.1
4 6 14 0.00 8.49 3.03 188.6
5 6 14 179.84 14.80 12.59 261.5
6 6 14 40.30 14.78 6.59 253.3
0 7 14 35.53 13.26 5.96 270.0
1 7 14 443.35 10.28 21.31 86.7
2 7 14 435.65 10.72 21.20 147.4
3 7 14 150.69 11.09 11.93 312.2
4 7 14 113.61 11.69 9.44 303.8
5 7 14 54.32 14.33 6.35 291.7
6 7 14 0.00 11.47 2.52 356.6
0 8 14 1881.56 30.37 42.53 180.0
1 8 14 230.74 10.82 15.21 171.3
2 8 14 477.16 12.74 21.56 49.8
3 8 14 80.82 12.53 7.55 351.6
4 8 14 125.79 11.58 11.52 318.2
5 8 14 2.60 15.72 2.42 201.2
0 9 14 20.28 16.23 7.43 90.0
1 9 14 178.49 10.30 14.27 127.5
2 9 14 63.93 16.76 8.53 1.5
3 9 14 215.15 14.68 14.52 353.7
4 9 14 67.02 18.36 7.94 235.3
0 10 14 105.40 20.77 13.19 180.0
1 10 14 0.00 15.98 2.43 65.2
2 10 14 152.66 19.54 11.15 64.3
3 10 14 67.31 17.10 7.64 278.6
0 11 14 99.82 30.02 10.36 90.0
1 11 14 59.10 19.59 8.90 171.8
1 0 15 7495.49 60.38 81.59 90.0
2 0 15 61.59 5.58 8.37 270.0
3 0 15 1801.74 21.81 44.03 270.0
4 0 15 673.37 13.79 25.03 90.0
5 0 15 0.00 9.95 0.83 270.0
6 0 15 274.68 16.58 15.03 270.0
7 0 15 214.77 16.75 16.30 90.0
0 1 15 1335.34 14.66 36.45 270.0
1 1 15 432.48 5.47 21.04 237.3
2 1 15 3807.84 27.13 60.49 16.8
3 1 15 499.19 8.06 21.88 211.3
4 1 15 307.47 8.57 17.99 179.0
5 1 15 761.91 11.22 27.21 43.6
6 1 15 149.30 10.06 11.76 325.6
7 1 15 53.99 10.45 0.75 344.3
0 2 15 1858.72 20.59 41.63 0.0
1 2 15 2857.36 21.22 53.51 148.8
2 2 15 17.60 4.53 4.10 113.1
3 2 15 276.12 6.59 16.92 342.0
4 2 15 158.07 6.33 12.15 109.0
5 2 15 308.50 7.86 18.84 15.0
6 2 15 179.37 11.55 13.38 299.3
7 2 15 27.84 13.96 6.38 147.7
0 3 15 3473.40 38.74 59.93 270.0
1 3 15 283.02 5.55 17.39 200.8
2 3 15 1566.96 13.86 40.45 78.5
3 3 15 324.91 6.90 18.05 321.7
4 3 15 162.63 6.97 13.04 181.9
5 3 15 116.19 8.29 11.75 70.8
6 3 15 135.42 11.78 11.96 270.3
7 3 15 66.84 16.61 8.57 206.8
0 4 15 452.79 10.65 22.14 0.0
1 4 15 1300.80 13.14 37.63 191.3
2 4 15 1013.27 10.92 32.73 142.6
3 4 15 467.17 8.37 21.87 353.3
4 4 15 370.48 8.40 19.41 231.1
5 4 15 134.30 9.67 11.99 351.1
6 4 15 0.00 14.91 3.52 281.1
7 4 15 46.52 15.28 7.02 160.9
0 5 15 2312.53 31.06 48.70 270.0
1 5 15 230.26 6.38 14.93 235.3
2 5 15 1190.18 13.81 35.13 119.9
3 5 15 626.18 10.38 25.14 340.0
4 5 15 17.26 7.54 4.84 39.4
5 5 15 214.75 12.35 14.57 158.1
6 5 15 48.53 13.16 7.47 256.6
0 6 15 145.52 9.60 12.25 0.0
1 6 15 1156.97 14.22 33.49 203.6
2 6 15 1257.40 15.46 35.54 121.0
3 6 15 13.41 11.04 4.06 335.8
4 6 15 841.24 14.05 28.14 264.0
5 6 15 151.68 13.36 12.88 344.8
6 6 15 34.66 15.43 6.29 179.8
0 7 15 410.07 15.71 20.86 270.0
1 7 15 397.79 9.74 19.78 217.6
2 7 15 252.24 11.22 16.46 153.1
3 7 15 1368.03 17.81 35.93 357.5
4 7 15 75.42 10.20 8.18 33.7
5 7 15 134.10 16.24 12.33 147.9
0 8 15 0.00 23.91 3.21 180.0
1 8 15 68.56 9.79 8.72 240.3
2 8 15 1041.83 19.40 30.57 98.3
3 8 15 132.81 11.15 12.03 114.8
4 8 15 438.24 14.61 19.81 287.6
5 8 15 22.96 16.01 3.75 92.6
0 9 15 0.00 26.70 2.47 90.0
1 9 15 168.02 11.73 13.47 148.9
2 9 15 50.40 16.97 6.94 248.8
3 9 15 612.09 16.51 23.25 15.6
4 9 15 1.91 16.42 1.37 11.9
0 10 15 171.00 30.02 13.21 180.0
1 10 15 71.46 17.31 7.22 32.6
2 10 15 236.87 16.95 15.58 86.8
3 10 15 98.89 18.24 10.02 236.0
0 11 15 52.39 25.48 6.51 90.0
1 11 15 18.46 22.64 5.78 177.6
0 0 16 1078.46 19.55 33.02 0.0
1 0 16 188.91 5.06 12.59 0.0
2 0 16 155.80 6.28 13.52 180.0
3 0 16 97.55 5.06 9.69 180.0
4 0 16 477.90 12.22 21.19 0.0
5 0 16 11.44 10.65 2.95 180.0
6 0 16 50.34 14.83 5.36 0.0
7 0 16 1.15 23.91 1.42 180.0
0 1 16 3.34 3.14 1.08 270.0
1 1 16 6223.71 42.32 78.78 267.6
2 1 16 119.83 4.57 11.24 338.6
3 1 16 359.37 6.71 19.70 146.5
4 1 16 113.89 7.27 10.19 341.7
5 1 16 1.75 9.43 1.09 276.1
6 1 16 227.12 10.48 14.36 218.8
7 1 16 91.57 11.85 10.32 291.7
0 2 16 4845.73 45.55 68.92 0.0
1 2 16 849.61 8.12 29.62 250.2
2 2 16 693.01 8.12 25.94 235.8
3 2 16 1508.98 14.44 38.71 100.7
4 2 16 53.73 6.32 7.89 27.7
5 2 16 421.99 11.14 19.10 285.9
6 2 16 114.30 11.84 11.20 23.8
7 2 16 92.95 14.52 8.93 84.2
0 3 16 461.57 8.73 22.64 270.0
1 3 16 946.12 10.43 29.95 290.7
2 3 16 1709.92 15.55 41.84 164.9
3 3 16 878.59 10.18 30.26 140.9
4 3 16 703.08 10.47 25.91 16.6
5 3 16 26.19 7.78 4.70 342.6
6 3 16 164.63 11.77 11.54 203.7
7 3 16 50.99 14.91 7.58 4.7
0 4 16 91.97 6.81 9.92 180.0
1 4 16 1276.94 12.79 36.37 217.3
2 4 16 746.41 9.56 27.56 250.8
3 4 16 2868.39 24.06 53.07 91.2
4 4 16 439.65 8.96 21.93 18.7
5 4 16 359.11 11.54 18.15 307.5
6 4 16 33.21 13.34 6.62 103.0
7 4 16 76.09 16.34 8.51 82.8
0 5 16 1428.44 20.07 38.09 270.0
1 5 16 686.83 9.50 26.46 50.1
2 5 16 1247.24 14.80 35.95 149.2
3 5 16 390.91 9.54 20.40 133.2
4 5 16 560.56 11.88 22.94 46.4
5 5 16 168.75 10.67 13.23 305.4
6 5 16 85.17 12.46 8.25 208.0
0 6 16 2538.55 33.86 50.63 180.0
1 6 16 1294.13 14.73 35.65 205.6
2 6 16 224.10 8.74 15.47 257.0
3 6 16 675.58 12.40 26.33 91.8
4 6 16 312.80 11.39 18.23 5.5
5 6 16 186.84 12.20 13.05 338.1
6 6 16 105.21 15.96 10.65 170.4
0 7 16 1273.07 23.73 34.96 270.0
1 7 16 1181.31 14.93 33.97 76.5
2 7 16 151.07 10.05 12.20 44.0
3 7 16 28.99 10.06 6.96 138.3
4 7 16 175.24 10.98 13.43 75.8
5 7 16 94.60 14.68 9.84 297.7
0 8 16 174.97 14.48 13.56 180.0
1 8 16 453.26 11.58 21.08 175.2
2 8 16 14.41 11.72 3.97 311.5
3 8 16 0.00 11.83 1.19 127.0
4 8 16 6.05 11.80 2.49 155.1
5 8 16 173.65 21.76 13.45 11.9
0 9 16 369.51 19.20 19.77 270.0
1 9 16 363.37 12.94 20.20 91.4
2 9 16 21.85 17.03 4.18 8.6
3 9 16 12.81 13.03 1.98 290.6
4 9 16 70.14 18.26 9.57 87.5
0 10 16 166.22 28.62 10.38 180.0
1 10 16 199.45 16.09 13.38 121.5
2 10 16 1.05 14.21 4.37 49.4
3 10 16 50.82 17.14 6.71 258.3
0 11 16 0.00 37.52 3.68 270.0
1 11 16 0.00 19.05 4.03 113.9
1 0 17 1772.94 18.15 40.72 270.0
2 0 17 3224.46 32.63 57.70 270.0
3 0 17 891.80 13.26 29.25 90.0
4 0 17 3764.67 39.44 61.20 90.0
5 0 17 368.52 14.48 20.62 90.0
6 0 17 40.12 15.01 6.06 90.0
7 0 17 73.27 16.93 10.10 270.0
0 1 17 329.65 7.16 17.94 270.0
1 1 17 1545.61 12.05 38.64 13.1
2 1 17 1708.04 13.87 41.28 125.0
3 1 17 5442.24 40.00 75.07 174.0
4 1 17 59.55 7.15 7.33 327.8
5 1 17 103.66 8.80 9.53 268.2
6 1 17 69.74 8.93 8.12 284.6
7 1 17 330.62 11.57 19.41 348.3
0 2 17 222.14 5.93 14.32 0.0
1 2 17 3773.09 26.37 61.10 203.6
2 2 17 2472.88 19.97 50.15 281.0
3 2 17 135.38 4.42 12.10 357.1
4 2 17 1537.01 15.67 39.47 89.6
5 2 17 273.31 9.69 17.04 20.1
6 2 17 10.36 8.70 5.11 66.0
7 2 17 0.00 15.76 3.59 247.4
0 3 17 3933.16 38.39 62.65 270.0
1 3 17 434.80 6.78 20.35 335.2
2 3 17 2729.34 21.77 53.12 97.3
3 3 17 935.91 10.75 30.74 165.5
4 3 17 159.69 6.60 13.13 317.3
5 3 17 26.35 7.28 6.06 135.3
6 3 17 353.77 12.56 18.64 280.2
7 3 17 54.11 16.14 8.33 333.4
0 4 17 220.90 8.38 14.78 0.0
1 4 17 1978.21 17.44 44.42 200.8
2 4 17 598.01 8.69 25.12 299.7
3 4 17 265.57 7.46 17.16 20.8
4 4 17 0.00 11.14 0.90 113.9
5 4 17 164.76 10.12 13.14 347.5
6 4 17 45.88 13.76 5.99 57.9
0 5 17 2277.49 28.10 48.46 270.0
1 5 17 358.04 7.51 19.01 11.0
2 5 17 803.97 12.05 28.67 107.8
3 5 17 151.87 7.95 12.12 107.5
4 5 17 40.05 8.54 7.70 321.8
5 5 17 129.37 12.24 11.44 155.7
6 5 17 207.39 15.71 14.21 282.3
0 6 17 108.67 10.47 10.33 180.0
1 6 17 736.20 11.47 27.20 179.7
2 6 17 18.65 8.39 4.40 24.5
3 6 17 435.39 10.75 21.50 121.8
4 6 17 387.16 11.99 19.88 263.6
5 6 17 144.12 12.99 11.78 347.0
6 6 17 52.23 17.83 7.31 87.3
0 7 17 57.76 11.17 7.82 270.0
1 7 17 215.26 8.86 15.37 99.2
2 7 17 38.56 9.85 6.47 200.1
3 7 17 381.64 11.10 19.17 20.2
4 7 17 8.64 10.94 3.28 26.2
5 7 17 61.34 15.40 8.49 233.5
0 8 17 29.84 15.01 6.85 180.0
1 8 17 75.19 8.99 9.66 54.9
2 8 17 28.78 13.02 7.21 53.2
3 8 17 217.11 12.24 14.57 162.8
4 8 17 363.83 15.57 18.43 265.1
5 8 17 32.45 18.49 5.29 245.5
0 9 17 98.53 20.07 11.49 90.0
1 9 17 43.00 13.69 6.93 158.8
2 9 17 270.49 14.62 17.30 252.7
3 9 17 129.78 13.88 11.70 331.2
4 9 17 1.56 18.38 0.35 6.2
0 10 17 0.00 25.13 2.43 0.0
1 10 17 167.15 15.72 15.30 359.4
2 10 17 57.91 16.53 7.47 23.7
3 10 17 53.65 18.31 7.54 117.5
0 11 17 163.25 34.38 14.85 90.0
0 0 18 9268.65 119.02 95.63 0.0
1 0 18 5.67 4.36 2.38 180.0
2 0 18 1589.99 17.28 41.21 180.0
3 0 18 966.13 12.74 31.03 0.0
4 0 18 57.80 9.25 8.51 180.0
5 0 18 258.47 12.04 16.26 180.0
6 0 18 323.37 16.75 18.50 0.0
7 0 18 57.74 18.85 7.68 0.0
0 1 18 4275.94 42.23 62.19 90.0
1 1 18 5400.31 34.21 72.23 272.5
2 1 18 827.79 8.43 28.62 174.5
3 1 18 0.00 5.83 4.36 63.8
4 1 18 949.90 11.66 30.71 289.6
5 1 18 141.19 8.70 12.42 117.6
6 1 18 196.40 10.04 13.94 110.4
7 1 18 48.98 12.82 8.22 243.6
0 2 18 2144.31 23.56 46.92 0.0
1 2 18 1405.31 11.49 36.95 285.5
2 2 18 1630.18 15.01 41.00 217.3
3 2 18 1098.18 11.50 33.01 58.4
4 2 18 28.21 6.41 7.16 162.6
5 2 18 405.37 10.41 19.71 210.1
6 2 18 97.88 12.62 9.25 21.1
7 2 18 31.03 15.06 7.18 46.8
0 3 18 1747.18 19.55 40.91 90.0
1 3 18 1238.55 12.25 35.72 256.1
2 3 18 1347.96 13.66 36.08 178.6
3 3 18 27.82 5.55 3.35 286.0
4 3 18 582.34 9.80 24.23 351.3
5 3 18 184.55 10.98 12.47 164.0
6 3 18 197.76 11.44 13.72 141.2
7 3 18 47.32 20.52 6.52 182.0
0 4 18 70.65 7.85 9.42 0.0
1 4 18 2078.28 19.70 45.84 307.5
2 4 18 46.31 5.97 6.82 194.7
3 4 18 567.52 9.92 23.59 93.8
4 4 18 159.49 9.97 12.36 221.8
5 4 18 392.88 11.99 19.72 226.8
6 4 18 81.42 14.01 10.16 257.3
0 5 18 2173.42 24.61 46.68 90.0
1 5 18 87.89 6.86 9.72 130.0
2 5 18 624.46 10.41 25.37 227.4
3 5 18 33.57 7.65 4.85 300.7
4 5 18 693.31 12.88 26.48 322.4
5 5 18 47.86 11.40 6.99 148.3
6 5 18 144.47 15.26 12.77 116.9
0 6 18 178.11 10.82 13.05 180.0
1 6 18 921.01 12.56 30.76 345.3
2 6 18 554.82 11.78 24.09 311.6
3 6 18 208.29 9.81 14.28 123.6
4 6 18 35.10 10.44 6.22 126.1
5 6 18 110.83 14.00 10.56 207.8
6 6 18 38.95 15.20 7.59 142.1
0 7 18 19.24 11.17 2.87 90.0
1 7 18 607.47 11.66 25.05 90.2
2 7 18 200.11 11.38 14.86 274.0
3 7 18 0.00 10.73 2.17 263.6
4 7 18 23.98 11.10 6.53 310.5
5 7 18 0.00 13.18 1.39 308.5
0 8 18 514.96 19.55 23.81 180.0
1 8 18 320.54 11.97 18.11 34.2
2 8 18 219.95 13.02 14.99 346.2
3 8 18 61.70 12.58 8.69 228.9
4 8 18 33.02 13.42 6.35 75.2
5 8 18 28.45 18.52 7.88 164.8
0 9 18 24.95 20.77 6.95 270.0
1 9 18 245.72 15.12 15.36 108.9
2 9 18 239.77 15.23 15.98 351.5
3 9 18 39.90 12.91 7.24 195.7
4 9 18 77.00 16.24 9.15 212.6
0 10 18 12.86 30.19 1.97 180.0
1 10 18 84.53 20.78 9.43 68.0
2 10 18 29.28 15.14 6.45 15.1
1 0 19 304.89 8.03 15.94 270.0
2 0 19 193.67 6.63 12.91 270.0
3 0 19 463.58 9.25 21.29 90.0
4 0 19 697.78 14.14 25.89 90.0
5 0 19 162.36 12.04 10.98 270.0
6 0 19 231.26 14.31 13.72 270.0
7 0 19 23.47 14.48 2.95 90.0
0 1 19 219.18 7.68 13.22 270.0
1 1 19 525.40 6.48 23.02 88.1
2 1 19 586.05 7.46 24.46 148.9
3 1 19 316.05 5.64 18.05 147.3
4 1 19 176.50 8.02 13.19 19.5
5 1 19 1148.26 13.82 33.55 350.6
6 1 19 264.50 11.09 15.31 197.0
7 1 19 310.80 13.24 16.18 173.3
0 2 19 1941.23 20.94 44.88 180.0
1 2 19 676.75 8.05 26.24 177.7
2 2 19 265.30 6.19 16.56 340.6
3 2 19 419.77 6.99 20.91 12.3
4 2 19 450.17 8.26 21.50 51.0
5 2 19 74.75 7.68 8.32 304.1
6 2 19 67.37 11.40 7.45 286.5
7 2 19 74.20 13.53 8.70 157.3
0 3 19 768.73 11.52 28.61 270.0
1 3 19 1536.57 13.84 39.77 61.4
2 3 19 1180.35 12.67 35.63 91.3
3 3 19 58.11 6.16 8.27 97.5
4 3 19 242.68 9.37 16.02 98.2
5 3 19 227.33 10.38 15.62 326.9
6 3 19 123.19 12.27 11.97 233.1
7 3 19 25.84 20.92 4.76 144.8
0 4 19 4141.97 41.71 65.22 180.0
1 4 19 3755.29 28.87 61.87 172.9
2 4 19 345.74 7.41 19.20 39.2
3 4 19 284.92 8.24 16.84 301.5
4 4 19 106.69 9.29 11.09 310.3
5 4 19 134.99 11.47 11.91 3.5
6 4 19 28.21 12.28 3.91 254.5
0 5 19 1089.84 16.23 32.65 270.0
1 5 19 1175.31 13.37 34.67 132.1
2 5 19 1557.46 16.01 40.22 46.7
3 5 19 1176.20 14.11 33.90 356.1
4 5 19 201.51 9.80 14.35 133.5
5 5 19 64.97 11.52 7.96 241.5
6 5 19 38.24 14.13 7.71 292.5
0 6 19 627.52 13.96 26.26 180.0
1 6 19 741.56 13.09 27.97 150.3
2 6 19 738.02 12.02 27.01 63.0
3 6 19 745.29 13.25 26.92 307.8
4 6 19 484.12 13.25 21.78 260.5
5 6 19 37.86 13.92 6.12 137.3
6 6 19 0.00 17.40 4.22 250.4
0 7 19 438.46 16.75 21.26 270.0
1 7 19 486.06 10.78 22.57 154.5
2 7 19 936.29 16.09 30.95 20.2
3 7 19 544.48 13.01 22.85 345.4
4 7 19 93.29 11.83 8.61 185.6
5 7 19 202.04 15.75 14.81 194.8
0 8 19 0.00 18.32 3.34 0.0
1 8 19 390.64 12.33 20.33 112.8
2 8 19 609.85 14.13 24.78 72.8
3 8 19 255.43 12.63 15.93 298.2
4 8 19 157.81 14.70 13.18 258.5
0 9 19 15.31 24.96 2.55 270.0
1 9 19 205.54 14.65 14.93 196.7
2 9 19 249.39 14.62 15.89 17.9
3 9 19 201.22 15.38 14.25 340.3
4 9 19 20.80 19.78 5.41 193.3
0 10 19 96.06 27.75 9.84 0.0
1 10 19 42.13 20.11 3.75 66.6
2 10 19 141.31 17.72 13.37 91.0
0 0 20 3558.86 54.97 58.42 0.0
1 0 20 8070.39 80.97 89.78 180.0
2 0 20 961.98 12.91 30.85 180.0
3 0 20 357.57 8.38 19.68 0.0
4 0 20 9.99 9.42 3.95 0.0
5 0 20 662.28 15.01 25.96 0.0
6 0 20 30.31 14.31 5.53 180.0
7 0 20 142.95 19.89 11.64 180.0
0 1 20 17381.45 161.07 129.81 270.0
1 1 20 318.21 5.29 17.88 197.8
2 1 20 2622.23 19.71 52.31 107.4
3 1 20 656.42 8.03 25.90 42.8
4 1 20 291.48 8.35 17.37 54.4
5 1 20 248.26 9.31 15.59 234.3
6 1 20 424.39 14.10 19.29 279.0
7 1 20 0.00 10.93 2.68 228.1
0 2 20 74.97 5.41 7.31 0.0
1 2 20 3528.44 26.61 59.59 184.3
2 2 20 2465.14 19.99 49.00 108.1
3 2 20 311.52 6.10 18.09 349.9
4 2 20 1182.08 13.76 33.85 298.8
5 2 20 518.92 11.69 23.22 332.8
6 2 20 89.90 12.42 9.23 183.8
7 2 20 71.97 15.10 8.97 227.3
0 3 20 3268.75 35.95 56.91 270.0
1 3 20 317.71 6.58 17.87 130.1
2 3 20 379.27 7.79 19.77 124.6
3 3 20 2055.61 18.13 45.21 17.0
4 3 20 138.75 8.07 12.73 7.2
5 3 20 388.22 12.03 18.45 202.9
6 3 20 40.16 12.09 7.05 231.9
0 4 20 467.06 9.95 22.28 180.0
1 4 20 254.99 7.09 16.17 182.2
2 4 20 1513.89 15.50 38.65 88.2
3 4 20 11.29 6.17 4.65 95.5
4 4 20 616.38 13.28 24.07 280.0
5 4 20 78.40 12.48 10.01 306.8
6 4 20 184.34 17.03 12.32 120.0
0 5 20 3.95 7.50 1.64 270.0
1 5 20 410.88 8.56 20.41 90.8
2 5 20 331.59 8.60 17.82 180.8
3 5 20 1245.67 15.02 35.08 4.4
4 5 20 264.65 12.24 15.50 50.6
5 5 20 217.82 12.41 14.05 214.7
6 5 20 18.14 16.10 1.07 150.2
0 6 20 684.37 15.36 26.01 180.0
1 6 20 99.52 7.70 9.74 340.9
2 6 20 848.29 13.04 29.15 68.6
3 6 20 207.61 9.49 14.50 157.3
4 6 20 211.96 12.66 13.91 271.4
5 6 20 37.72 13.02 5.91 197.3
0 7 20 755.36 17.10 28.51 90.0
1 7 20 102.14 9.92 10.82 93.7
2 7 20 540.98 12.07 23.19 212.4
3 7 20 54.72 9.83 7.23 343.7
4 7 20 15.76 12.24 4.51 359.2
5 7 20 30.64 15.68 8.74 251.7
0 8 20 368.25 21.47 19.99 180.0
1 8 20 185.43 11.90 14.07 339.8
2 8 20 180.68 12.54 13.95 359.0
3 8 20 57.61 11.25 7.37 175.3
4 8 20 189.94 15.42 13.36 13.2
0 9 20 281.29 20.24 17.09 90.0
1 9 20 18.76 14.84 4.40 11.0
2 9 20 50.50 14.20 7.23 271.4
3 9 20 65.31 17.25 8.67 168.9
0 10 20 14.86 29.49 1.57 180.0
1 10 20 0.00 19.90 2.29 304.8
2 10 20 56.42 17.81 9.14 282.3
1 0 21 237.55 8.20 15.76 270.0
2 0 21 278.95 7.85 16.50 270.0
3 0 21 2743.73 28.62 52.62 90.0
4 0 21 0.00 9.25 0.93 270.0
5 0 21 475.71 15.18 21.62 270.0
6 0 21 180.00 15.88 13.18 90.0
7 0 21 143.44 21.81 10.61 90.0
0 1 21 323.53 8.55 16.26 90.0
1 1 21 268.33 4.93 16.42 94.6
2 1 21 3930.58 27.68 62.52 179.4
3 1 21 592.17 7.96 25.56 236.9
4 1 21 632.89 10.70 25.46 16.5
5 1 21 75.31 8.86 8.51 134.4
6 1 21 12.25 11.65 2.99 31.8
7 1 21 59.59 15.41 7.20 42.0
0 2 21 3437.58 32.98 58.37 180.0
1 2 21 808.64 8.32 28.61 295.1
2 2 21 872.45 10.12 31.08 331.3
3 2 21 2491.43 21.61 49.95 93.6
4 2 21 39.96 6.08 6.67 237.7
5 2 21 173.03 10.68 13.33 275.2
6 2 21 60.55 13.40 8.66 134.2
7 2 21 27.23 16.04 1.76 209.9
0 3 21 83.36 6.98 10.78 90.0
1 3 21 4001.28 30.11 63.39 90.5
2 3 21 715.60 9.97 26.89 212.0
3 3 21 786.90 10.88 29.52 249.4
4 3 21 128.17 8.79 12.11 23.4
5 3 21 19.44 10.60 4.97 231.3
6 3 21 17.33 11.78 4.85 42.0
0 4 21 3509.88 35.43 60.17 180.0
1 4 21 231.66 6.97 15.19 14.7
2 4 21 740.10 10.42 28.27 331.7
3 4 21 17.30 6.99 1.77 353.0
4 4 21 10.20 11.24 2.76 157.6
5 4 21 4.03 11.81 4.21 318.7
6 4 21 55.52 13.98 8.61 139.2
0 5 21 61.86 7.16 8.66 270.0
1 5 21 1539.53 15.48 40.19 67.0
2 5 21 492.73 9.25 22.38 306.8
3 5 21 445.85 11.35 21.32 257.0
4 5 21 10.35 10.97 5.43 179.2
5 5 21 3.24 13.08 0.65 32.0
6 5 21 27.69 16.75 4.33 34.0
0 6 21 435.31 12.39 21.58 180.0
1 6 21 242.75 9.19 15.54 85.1
2 6 21 24.04 10.08 6.57 288.9
3 6 21 573.96 11.91 23.88 265.5
4 6 21 140.91 11.88 11.38 113.3
5 6 21 120.77 17.15 10.44 93.1
0 7 21 26.65 11.52 6.35 270.0
1 7 21 192.55 10.65 14.41 301.9
2 7 21 230.62 10.51 15.12 348.2
3 7 21 159.13 10.85 12.91 239.6
4 7 21 149.22 13.26 11.52 174.0
5 7 21 74.96 14.99 10.47 92.3
0 8 21 197.29 16.06 15.42 0.0
1 8 21 16.43 10.86 5.43 245.5
2 8 21 123.99 10.79 11.85 194.6
3 8 21 77.68 11.97 8.71 272.3
4 8 21 80.96 14.04 8.34 124.7
0 9 21 0.00 32.11 0.69 270.0
1 9 21 369.40 18.31 19.42 276.4
2 9 21 19.34 13.37 3.22 39.5
3 9 21 22.06 14.17 6.53 150.5
0 10 21 585.62 33.68 23.90 0.0
1 10 21 36.76 20.48 5.48 276.7
2 10 21 61.86 16.49 9.62 195.5
0 0 22 1385.69 28.79 38.07 180.0
1 0 22 1849.93 24.08 43.82 180.0
2 0 22 1336.64 16.58 36.01 0.0
3 0 22 1.70 6.11 0.63 180.0
4 0 22 306.15 11.17 18.35 0.0
5 0 22 176.28 14.83 14.32 0.0
6 0 22 17.90 14.31 1.22 180.0
7 0 22 14.51 18.50 3.14 180.0
0 1 22 5624.71 55.67 74.34 270.0
1 1 22 387.15 5.92 19.69 117.3
2 1 22 1185.98 11.41 35.51 49.2
3 1 22 452.25 7.73 21.99 356.4
4 1 22 378.87 8.60 20.39 142.4
5 1 22 27.64 9.05 5.09 172.7
6 1 22 64.42 11.60 9.17 241.2
7 1 22 0.25 12.53 2.87 81.4
0 2 22 55.13 5.24 7.05 0.0
1 2 22 1009.55 10.16 31.89 157.5
2 2 22 2933.51 23.10 52.99 72.4
3 2 22 422.57 8.17 20.67 264.7
4 2 22 720.86 10.26 27.53 264.7
5 2 22 35.61 9.44 6.87 67.8
6 2 22 38.14 13.08 4.99 61.4
0 3 22 7.15 6.46 2.38 270.0
1 3 22 1404.88 13.20 36.91 201.3
2 3 22 671.43 9.80 26.41 34.5
3 3 22 1612.43 17.12 40.03 357.9
4 3 22 694.34 12.21 25.69 186.4
5 3 22 216.29 11.11 14.07 151.1
6 3 22 2.08 13.33 4.26 57.8
0 4 22 620.01 10.99 25.90 0.0
1 4 22 535.31 9.19 23.78 63.3
2 4 22 1929.40 16.56 43.98 108.8
3 4 22 371.64 9.34 18.93 288.8
4 4 22 1102.01 16.64 33.37 258.9
5 4 22 218.96 12.68 14.16 139.7
6 4 22 23.29 15.13 3.76 89.4
0 5 22 591.25 11.69 24.82 90.0
1 5 22 1754.51 16.53 42.47 229.9
2 5 22 784.19 11.95 27.85 332.8
3 5 22 615.90 11.66 25.60 0.4
4 5 22 482.94 12.75 21.57 211.8
5 5 22 91.17 12.14 9.83 146.2
6 5 22 51.35 19.14 8.07 86.2
0 6 22 1211.67 18.67 35.16 0.0
1 6 22 1676.90 17.77 41.11 33.4
2 6 22 1381.57 17.16 37.16 131.5
3 6 22 151.51 9.43 12.29 317.2
4 6 22 225.66 12.81 14.85 258.5
5 6 22 127.38 16.94 13.25 155.4
0 7 22 2082.32 29.14 46.29 90.0
1 7 22 1036.91 15.57 32.59 268.7
2 7 22 877.74 14.26 30.13 315.8
3 7 22 37.29 10.10 6.07 3.9
4 7 22 206.95 13.09 14.62 241.8
5 7 22 23.51 12.94 5.81 80.6
0 8 22 1577.52 33.16 38.50 0.0
1 8 22 764.64 14.87 27.94 13.3
2 8 22 436.14 12.12 20.50 182.9
3 8 22 0.00 14.23 0.25 57.1
4 8 22 91.33 16.60 9.52 160.0
0 9 22 1176.95 45.02 31.86 90.0
1 9 22 353.51 15.62 18.37 288.4
2 9 22 208.47 13.81 14.69 254.1
3 9 22 74.63 14.43 8.16 177.5
0 10 22 92.35 25.48 8.82 0.0
1 10 22 183.33 19.54 13.96 337.7
2 10 22 211.44 22.98 16.07 231.4
1 0 23 535.18 10.30 21.90 270.0
2 0 23 3015.32 30.71 54.64 90.0
3 0 23 224.66 8.20 15.24 90.0
4 0 23 1171.29 19.02 33.35 270.0
5 0 23 182.49 15.88 13.99 270.0
6 0 23 44.64 13.26 4.84 90.0
0 1 23 320.48 10.82 17.81 90.0
1 1 23 2381.79 18.39 48.86 143.8
2 1 23 54.73 5.19 7.69 257.7
3 1 23 1360.71 12.25 36.38 7.1
4 1 23 406.45 8.74 20.30 344.6
5 1 23 1113.93 14.98 32.40 194.6
6 1 23 145.28 13.46 11.58 150.1
0 2 23 1758.09 21.29 40.97 180.0
1 2 23 998.71 10.10 31.19 344.6
2 2 23 1981.89 16.92 44.73 58.6
3 2 23 54.37 6.19 7.62 219.4
4 2 23 490.96 8.74 22.43 295.6
5 2 23 116.44 10.98 11.43 277.6
6 2 23 65.12 12.35 7.70 145.0
0 3 23 2369.89 28.10 49.27 90.0
1 3 23 2033.83 17.50 44.61 97.7
2 3 23 372.47 7.90 19.40 320.4
3 3 23 832.35 11.58 28.90 4.7
4 3 23 75.59 9.55 9.69 291.7
5 3 23 111.33 10.85 11.44 220.7
6 3 23 209.13 13.11 14.19 126.3
0 4 23 854.86 13.96 29.26 180.0
1 4 23 2455.18 21.82 49.25 9.9
2 4 23 900.50 10.52 30.89 0.3
3 4 23 299.25 8.97 17.77 241.1
4 4 23 31.24 9.19 7.53 334.4
5 4 23 144.57 13.08 12.83 184.3
6 4 23 29.15 13.79 7.38 199.6
0 5 23 1212.63 17.63 35.22 90.0
1 5 23 1125.92 13.70 34.12 58.6
2 5 23 638.96 10.90 24.72 324.5
3 5 23 274.08 9.62 16.44 184.2
4 5 23 251.19 10.63 16.16 208.7
5 5 23 44.33 13.52 5.67 307.3
6 5 23 20.37 22.31 8.60 138.1
0 6 23 41.98 8.38 7.77 180.0
1 6 23 524.39 10.26 23.31 52.3
2 6 23 682.27 12.32 27.02 313.8
3 6 23 573.65 12.49 23.82 233.8
4 6 23 51.94 12.22 7.17 68.8
5 6 23 27.08 15.93 5.23 40.0
0 7 23 1.92 9.42 1.28 270.0
1 7 23 134.79 9.71 12.78 47.5
2 7 23 540.66 12.69 23.48 332.9
3 7 23 245.41 10.66 15.68 186.1
4 7 23 301.80 15.73 16.88 190.4
5 7 23 125.12 16.45 12.99 347.1
0 8 23 7.62 16.93 4.70 0.0
1 8 23 368.34 13.44 19.30 106.2
2 8 23 109.13 10.71 10.97 286.6
3 8 23 322.81 13.86 18.42 254.8
4 8 23 145.29 17.39 10.78 103.7
0 9 23 86.14 24.61 11.34 270.0
1 9 23 14.07 18.44 4.35 303.6
2 9 23 123.00 14.29 11.46 28.0
3 9 23 43.36 15.32 6.28 194.1
0 10 23 0.42 27.40 0.47 0.0
1 10 23 266.66 20.53 17.30 150.4
0 0 24 8807.50 123.03 94.45 180.0
1 0 24 2028.06 27.05 44.61 180.0
2 0 24 3209.95 33.16 56.74 0.0
3 0 24 16.05 6.63 4.36 180.0
4 0 24 241.07 11.69 16.13 0.0
5 0 24 25.86 11.52 7.08 0.0
6 0 24 510.86 20.24 21.16 180.0
0 1 24 0.27 6.98 0.35 270.0
1 1 24 4240.06 31.21 65.20 101.8
2 1 24 672.57 8.37 26.17 48.6
3 1 24 286.31 6.47 18.60 286.5
4 1 24 273.82 8.43 16.68 155.9
5 1 24 755.96 15.40 26.90 271.5
6 1 24 33.49 12.84 5.37 258.9
0 2 24 5690.45 55.67 75.40 180.0
1 2 24 866.52 9.93 29.37 170.5
2 2 24 697.02 9.32 26.77 356.7
3 2 24 1052.63 11.78 32.89 265.1
4 2 24 136.45 6.22 12.66 339.7
5 2 24 147.30 11.14 11.87 42.3
6 2 24 255.59 13.53 16.81 196.0
0 3 24 348.56 9.60 19.21 270.0
1 3 24 1308.30 12.72 36.08 127.4
2 3 24 1253.15 13.37 35.65 3.3
3 3 24 264.38 7.62 17.79 8.2
4 3 24 848.57 13.32 28.33 166.6
5 3 24 318.23 11.90 18.24 283.5
6 3 24 62.15 13.37 8.41 294.4
0 4 24 553.78 12.22 24.15 180.0
1 4 24 3.69 6.29 3.64 106.4
2 4 24 386.42 8.29 20.17 119.9
3 4 24 1487.17 18.63 37.67 266.7
4 4 24 160.96 11.10 12.29 338.7
5 4 24 168.06 12.52 12.43 82.0
6 4 24 74.81 14.41 9.87 231.9
0 5 24 340.65 11.34 18.76 90.0
1 5 24 272.46 9.04 16.94 205.0
2 5 24 614.74 9.84 25.14 350.4
3 5 24 499.58 11.44 22.22 64.0
4 5 24 449.28 13.67 20.52 206.5
5 5 24 0.00 13.81 2.19 328.3
0 6 24 306.04 10.30 18.20 0.0
1 6 24 143.15 9.07 12.71 357.7
2 6 24 495.89 12.02 22.37 209.6
3 6 24 92.29 9.81 9.71 275.6
4 6 24 96.58 13.63 10.44 4.3
5 6 24 129.95 18.03 11.29 107.0
0 7 24 0.02 15.36 0.41 90.0
1 7 24 241.73 10.77 16.55 246.0
2 7 24 0.00 10.84 2.30 344.0
3 7 24 280.77 11.85 17.14 109.0
4 7 24 4.10 17.33 4.10 203.7
0 8 24 479.16 19.89 22.19 0.0
1 8 24 79.36 10.56 9.27 337.4
2 8 24 194.58 13.01 14.75 224.6
3 8 24 83.29 11.69 9.07 49.4
4 8 24 19.64 15.53 5.86 0.0
0 9 24 112.22 24.43 10.99 270.0
1 9 24 71.78 14.06 7.69 314.7
2 9 24 43.89 15.00 8.36 171.8
3 9 24 23.17 14.56 6.38 129.2
0 10 24 66.85 34.38 7.42 0.0
1 10 24 12.56 19.40 5.14 266.3
1 0 25 1983.84 23.73 43.40 270.0
2 0 25 3485.50 38.74 57.65 90.0
3 0 25 575.20 11.52 24.64 90.0
4 0 25 160.84 11.69 12.61 270.0
5 0 25 283.11 14.48 17.26 90.0
6 0 25 10.69 19.72 2.87 90.0
0 1 25 2333.17 29.84 48.62 90.0
1 1 25 785.20 9.44 28.21 176.1
2 1 25 1072.63 11.15 32.52 183.1
3 1 25 1692.33 15.05 41.68 18.7
4 1 25 31.61 6.68 6.55 326.0
5 1 25 17.06 10.67 5.16 284.4
6 1 25 66.91 12.51 8.73 33.8
0 2 25 0.13 6.28 0.02 179.6
1 2 25 2236.69 19.13 47.75 345.4
2 2 25 939.94 11.07 30.44 108.6
3 2 25 296.60 7.50 18.61 65.7
4 2 25 74.97 7.78 8.40 284.4
5 2 25 433.89 12.94 20.39 141.8
6 2 25 0.23 13.66 5.05 185.7
0 3 25 6019.99 58.29 78.11 90.0
1 3 25 105.23 5.55 10.71 268.5
2 3 25 366.14 8.02 19.36 215.1
3 3 25 269.85 8.13 16.52 75.0
4 3 25 62.15 9.30 9.62 296.2
5 3 25 43.20 10.90 6.20 304.9
6 3 25 89.99 14.80 9.62 52.4
0 4 25 37.68 7.85 5.30 180.0
1 4 25 1410.31 14.47 37.93 0.9
2 4 25 224.47 7.55 14.88 219.9
3 4 25 168.63 9.22 14.11 73.6
4 4 25 9.22 9.81 4.37 89.5
5 4 25 108.87 12.23 10.94 148.9
6 4 25 27.38 17.68 5.70 236.2
0 5 25 2063.05 26.35 46.03 90.0
1 5 25 241.75 8.88 16.01 335.1
2 5 25 134.45 7.79 11.33 270.8
3 5 25 152.92 9.96 12.90 135.5
4 5 25 107.85 11.73 10.74 304.3
5 5 25 107.39 12.95 10.66 337.4
0 6 25 24.35 8.20 3.24 0.0
1 6 25 344.28 10.55 18.73 345.3
2 6 25 821.93 13.42 29.05 270.2
3 6 25 65.75 9.50 8.55 61.0
4 6 25 177.85 15.42 13.26 101.6
5 6 25 209.73 19.53 14.89 184.9
0 7 25 46.89 11.69 5.94 90.0
1 7 25 305.61 11.13 17.75 6.7
2 7 25 6.86 10.20 5.13 155.2
3 7 25 746.95 14.50 26.97 172.2
4 7 25 0.42 17.33 3.64 302.6
0 8 25 34.26 17.45 5.89 0.0
1 8 25 95.69 11.78 10.76 197.1
2 8 25 692.46 13.88 26.95 275.1
3 8 25 19.67 11.83 2.42 71.3
4 8 25 123.19 16.97 10.85 122.1
0 9 25 368.60 30.02 22.40 270.0
1 9 25 20.10 15.85 5.76 319.1
2 9 25 124.05 14.78 11.97 144.0
0 0 26 297.41 14.48 17.56 0.0
1 0 26 4.61 5.93 1.74 0.0
2 0 26 1.05 5.93 0.87 180.0
3 0 26 44.79 7.16 7.23 0.0
4 0 26 124.93 11.52 10.99 180.0
5 0 26 31.21 12.56 6.90 0.0
6 0 26 0.00 17.28 0.32 180.0
0 1 26 60.58 7.68 6.97 270.0
1 1 26 196.43 5.96 14.30 28.2
2 1 26 11.50 5.38 3.91 260.1
3 1 26 142.70 5.94 12.84 300.0
4 1 26 38.40 7.28 6.93 174.5
5 1 26 28.65 11.09 5.93 318.3
6 1 26 74.60 12.00 7.58 18.7
0 2 26 182.02 7.68 13.74 0.0
1 2 26 21.58 4.92 3.47 29.9
2 2 26 11.52 5.83 3.90 322.9
3 2 26 913.29 11.71 30.48 279.4
4 2 26 10.94 7.85 3.40 156.2
5 2 26 175.62 10.63 13.56 94.3
6 2 26 38.67 15.10 6.27 260.8
0 3 26 2.95 6.63 2.02 270.0
1 3 26 508.09 8.01 23.02 328.7
2 3 26 367.25 8.18 18.94 346.8
3 3 26 20.02 6.79 6.59 312.9
4 3 26 563.48 11.44 23.33 194.1
5 3 26 152.81 12.15 11.56 66.0
6 3 26 0.00 15.06 2.19 49.4
0 4 26 1316.11 19.55 36.19 0.0
1 4 26 200.27 6.77 14.40 99.3
2 4 26 162.45 8.03 12.53 211.9
3 4 26 725.80 12.28 27.40 271.2
4 4 26 370.23 11.05 18.56 171.2
5 4 26 255.69 14.53 15.42 107.9
6 4 26 44.82 15.16 8.02 331.5
0 5 26 141.24 9.25 12.36 270.0
1 5 26 1184.71 13.33 34.55 282.4
2 5 26 118.30 8.50 11.14 352.6
3 5 26 0.00 9.89 3.66 279.7
4 5 26 168.01 11.65 13.45 201.6
5 5 26 257.75 14.69 16.64 89.6
0 6 26 1394.72 21.64 37.74 0.0
1 6 26 96.38 9.64 9.94 132.2
2 6 26 327.37 9.88 19.17 167.1
3 6 26 93.64 9.87 9.54 271.6
4 6 26 398.93 14.26 20.00 172.1
5 6 26 38.99 18.84 5.41 133.0
0 7 26 0.00 23.04 2.78 270.0
1 7 26 932.19 15.12 30.63 271.4
2 7 26 97.44 9.62 9.68 131.0
3 7 26 30.74 10.36 5.09 48.1
4 7 26 59.89 14.93 7.67 344.6
0 8 26 298.64 19.02 17.46 0.0
1 8 26 41.85 12.21 5.96 183.2
2 8 26 48.84 10.68 8.89 149.7
3 8 26 58.95 14.26 6.30 87.8
0 9 26 2.53 15.18 3.12 90.0
1 9 26 257.32 17.38 15.79 262.3
2 9 26 81.34 14.01 10.63 115.4
1 0 27 1190.24 18.67 33.95 90.0
2 0 27 1236.65 19.20 34.53 90.0
3 0 27 1936.04 23.91 43.47 270.0
4 0 27 491.30 16.40 22.82 270.0
5 0 27 4.05 14.83 2.96 270.0
6 0 27 25.63 18.32 2.47 90.0
0 1 27 363.87 11.34 19.02 90.0
1 1 27 1367.07 14.92 36.68 199.1
2 1 27 795.32 8.99 28.05 330.4
3 1 27 587.03 8.70 24.58 358.3
4 1 27 1093.57 14.74 31.45 184.5
5 1 27 97.17 10.56 9.60 132.4
6 1 27 0.02 13.73 4.45 162.4
0 2 27 145.49 7.85 12.55 180.0
1 2 27 1555.68 14.20 38.42 24.4
2 2 27 1394.58 13.55 36.01 138.0
3 2 27 591.61 9.97 24.25 273.9
4 2 27 264.40 9.66 16.87 270.5
5 2 27 44.07 10.32 7.91 187.0
6 2 27 53.23 13.43 7.24 28.6
0 3 27 2000.11 21.47 43.91 90.0
1 3 27 98.36 5.85 9.80 216.6
2 3 27 1081.30 12.16 32.94 305.0
3 3 27 142.34 7.65 12.70 42.7
4 3 27 133.84 9.85 12.21 218.8
5 3 27 46.25 12.26 7.47 131.0
6 3 27 23.39 11.45 4.67 95.9
0 4 27 0.87 7.50 0.89 0.0
1 4 27 1357.26 14.03 37.10 28.6
2 4 27 271.99 8.39 16.77 190.0
3 4 27 93.97 8.72 10.25 285.3
4 4 27 82.31 10.78 8.58 326.8
5 4 27 79.67 11.89 10.19 197.0
0 5 27 817.04 16.23 28.63 90.0
1 5 27 113.30 7.62 10.90 310.1
2 5 27 472.07 10.14 22.03 306.1
3 5 27 4.08 10.43 4.12 200.2
4 5 27 84.19 10.88 9.46 287.3
5 5 27 17.55 14.88 4.53 137.9
0 6 27 27.10 12.39 6.13 0.0
1 6 27 431.80 10.52 20.90 40.6
2 6 27 253.15 9.81 16.32 255.3
3 6 27 76.96 10.11 9.06 334.5
4 6 27 18.60 11.48 4.07 66.9
5 6 27 77.97 15.49 10.33 205.5
0 7 27 19.02 15.71 0.82 270.0
1 7 27 265.16 10.30 17.19 324.6
2 7 27 67.71 9.85 9.23 331.6
3 7 27 286.72 11.88 16.88 238.1
4 7 27 111.46 14.44 10.45 316.9
0 8 27 0.00 21.12 1.22 180.0
1 8 27 18.39 12.72 6.78 244.2
2 8 27 100.78 12.87 11.15 299.0
3 8 27 39.72 13.04 5.77 345.6
0 9 27 57.15 17.10 8.80 270.0
1 9 27 103.73 15.55 11.15 35.1
2 9 27 42.83 13.92 8.25 29.3
0 0 28 1256.34 29.14 34.02 180.0
1 0 28 3118.58 36.82 55.25 0.0
2 0 28 361.38 11.34 21.42 0.0
3 0 28 0.15 17.10 3.43 180.0
4 0 28 763.37 17.97 27.87 0.0
5 0 28 0.00 12.39 1.19 180.0
6 0 28 184.21 17.97 14.92 180.0
0 1 28 1846.98 27.05 43.67 90.0
1 1 28 951.36 11.34 30.79 71.0
2 1 28 267.20 6.31 16.59 319.0
3 1 28 213.49 6.19 15.32 122.0
4 1 28 130.55 9.96 11.78 129.3
5 1 28 257.47 11.62 16.51 285.7
6 1 28 76.32 13.78 8.66 117.4
0 2 28 571.48 13.09 22.99 180.0
1 2 28 1690.04 14.96 40.93 33.1
2 2 28 104.62 5.99 11.47 321.3
3 2 28 41.17 6.79 6.58 260.5
4 2 28 280.77 10.94 17.26 23.4
5 2 28 11.33 10.78 3.59 152.7
6 2 28 119.05 13.86 12.01 220.7
0 3 28 97.32 8.55 10.16 90.0
1 3 28 530.03 9.25 23.66 36.4
2 3 28 235.26 7.06 15.34 336.4
3 3 28 517.39 10.00 22.28 159.9
4 3 28 92.92 9.99 9.07 218.4
5 3 28 252.03 14.24 15.23 301.4
6 3 28 11.65 16.00 5.65 74.7
0 4 28 178.31 8.73 14.00 180.0
1 4 28 100.82 6.63 10.88 119.5
2 4 28 333.31 8.45 18.25 269.6
3 4 28 47.32 8.19 7.73 292.5
4 4 28 371.45 12.80 18.83 44.1
5 4 28 24.42 13.91 5.77 169.7
0 5 28 783.03 14.66 29.22 270.0
1 5 28 144.35 7.40 12.03 22.7
2 5 28 80.46 8.26 9.02 53.7
3 5 28 582.85 12.22 23.64 157.6
4 5 28 12.33 12.22 3.80 196.9
5 5 28 35.54 14.69 7.29 295.2
0 6 28 4.56 12.56 2.09 180.0
1 6 28 628.73 11.54 25.13 169.0
2 6 28 25.24 9.06 3.80 170.5
3 6 28 24.12 9.55 5.20 23.7
4 6 28 126.96 13.32 11.83 35.4
0 7 28 287.30 15.36 17.59 270.0
1 7 28 4.81 10.64 4.75 249.7
2 7 28 96.25 9.53 9.75 110.6
3 7 28 115.74 10.92 10.49 165.5
4 7 28 49.24 15.32 4.20 241.3
0 8 28 5.10 15.71 1.53 0.0
1 8 28 310.56 13.01 17.90 190.6
2 8 28 80.56 12.42 10.25 149.0
3 8 28 52.14 14.42 9.21 72.7
0 9 28 7.73 14.83 2.78 270.0
1 9 28 8.35 15.37 5.35 205.3
1 0 29 365.50 11.34 19.54 270.0
2 0 29 0.06 9.25 0.17 270.0
3 0 29 459.57 12.56 22.33 270.0
4 0 29 0.00 19.89 4.54 270.0
5 0 29 176.05 16.93 12.19 90.0
6 0 29 39.00 25.13 5.35 270.0
0 1 29 64.25 9.07 6.46 270.0
1 1 29 156.16 6.54 12.02 292.7
2 1 29 8.22 5.84 2.45 31.0
3 1 29 36.71 5.30 6.37 58.4
4 1 29 224.82 9.32 15.45 189.1
5 1 29 53.91 10.40 8.24 109.1
6 1 29 213.10 14.98 14.77 9.1
0 2 29 979.62 16.93 31.64 0.0
1 2 29 61.10 6.73 8.82 229.8
2 2 29 189.84 7.69 13.72 170.5
3 2 29 13.03 6.96 4.59 262.4
4 2 29 0.00 11.15 2.56 199.0
5 2 29 60.90 10.91 7.66 74.6
6 2 29 55.64 14.30 9.14 324.2
0 3 29 29.99 7.50 7.40 270.0
1 3 29 874.45 11.69 29.02 257.7
2 3 29 84.67 6.62 9.58 147.3
3 3 29 38.62 7.82 7.17 56.1
4 3 29 21.01 10.52 5.75 287.6
5 3 29 124.05 12.12 11.89 80.4
0 4 29 1339.62 20.94 35.64 0.0
1 4 29 30.16 6.08 5.28 303.9
2 4 29 358.87 8.93 19.30 173.8
3 4 29 393.86 9.36 19.83 83.2
4 4 29 36.42 10.40 6.47 123.1
5 4 29 25.99 15.71 5.72 233.9
0 5 29 24.04 8.03 7.08 270.0
1 5 29 489.89 9.79 21.70 279.3
2 5 29 457.48 10.16 21.13 163.2
3 5 29 118.13 10.30 11.26 160.0
4 5 29 520.72 12.91 22.14 358.5
5 5 29 29.11 13.88 6.64 64.5
0 6 29 470.56 16.23 21.31 0.0
1 6 29 238.64 9.49 15.95 235.6
2 6 29 3.90 7.87 2.36 175.0
3 6 29 717.37 13.20 26.75 100.3
4 6 29 52.13 12.08 8.41 47.5
0 7 29 33.12 13.96 6.86 270.0
1 7 29 8.17 9.42 1.84 255.2
2 7 29 518.72 12.01 23.31 168.6
3 7 29 6.03 13.23 3.63 129.1
4 7 29 381.36 19.40 18.80 13.5
0 8 29 0.00 19.72 0.22 0.0
1 8 29 103.66 13.17 10.99 232.1
2 8 29 27.98 14.68 6.53 12.2
3 8 29 447.50 17.34 20.63 97.7
0 9 29 0.00 27.57 3.73 270.0
1 9 29 54.05 16.27 7.60 95.3
0 0 30 14.20 14.14 4.61 180.0
1 0 30 1493.78 22.86 36.78 0.0
2 0 30 417.56 12.91 19.92 180.0
3 0 30 155.48 8.73 13.04 180.0
4 0 30 96.27 12.04 10.42 180.0
5 0 30 287.10 22.16 16.32 180.0
6 0 30 29.23 30.71 3.89 0.0
0 1 30 3498.95 44.33 57.97 90.0
1 1 30 672.01 10.94 25.49 294.7
2 1 30 472.10 8.87 21.43 275.0
3 1 30 236.12 6.38 16.03 174.5
4 1 30 76.59 8.79 9.79 288.1
5 1 30 168.87 12.02 13.08 54.9
6 1 30 132.95 16.20 11.71 93.6
0 2 30 349.73 12.04 17.63 0.0
1 2 30 494.33 9.74 21.63 332.2
2 2 30 1669.26 16.79 40.99 255.2
3 2 30 98.53 6.77 10.27 145.3
4 2 30 472.95 10.73 21.06 114.5
5 2 30 88.55 10.73 10.50 210.8
0 3 30 61.70 8.38 8.04 90.0
1 3 30 718.98 11.00 26.81 317.9
2 3 30 55.21 7.33 7.27 230.1
3 3 30 924.79 13.63 30.19 179.3
4 3 30 25.06 10.05 4.31 318.5
5 3 30 354.29 16.32 18.23 24.8
0 4 30 340.23 9.07 19.73 0.0
1 4 30 62.21 6.42 8.88 208.6
2 4 30 1281.91 14.23 35.25 264.7
3 4 30 32.98 8.06 5.54 64.7
4 4 30 512.99 16.89 22.32 97.1
5 4 30 57.97 18.01 6.82 267.6
0 5 30 321.79 10.47 18.62 270.0
1 5 30 250.93 8.00 16.87 315.1
2 5 30 111.88 9.13 11.11 77.8
3 5 30 765.59 14.30 27.62 193.0
4 5 30 29.39 13.25 5.15 259.3
5 5 30 109.55 16.47 11.17 6.0
0 6 30 57.77 12.39 7.72 0.0
1 6 30 578.80 12.24 24.43 190.6
2 6 30 754.69 12.46 28.69 264.4
3 6 30 86.72 12.60 9.37 322.9
4 6 30 156.89 15.18 13.17 102.2
0 7 30 1554.11 29.84 37.82 270.0
1 7 30 14.35 10.36 2.75 333.5
2 7 30 450.51 13.01 21.74 55.5
3 7 30 153.06 16.72 12.78 204.3
0 8 30 94.42 19.02 9.95 0.0
1 8 30 431.26 13.75 22.54 178.1
2 8 30 48.06 14.33 6.22 292.7
0 9 30 757.81 28.97 26.93 270.0
1 0 31 646.62 14.66 23.95 90.0
2 0 31 598.10 14.83 25.55 270.0
3 0 31 955.24 19.89 29.93 270.0
4 0 31 705.27 22.34 25.15 90.0
5 0 31 879.64 31.94 27.56 90.0
0 1 31 212.30 11.17 14.70 270.0
1 1 31 605.68 11.36 24.73 335.2
2 1 31 2032.64 18.96 44.14 14.4
3 1 31 671.94 10.35 26.01 153.8
4 1 31 541.47 14.10 23.13 185.4
5 1 31 175.28 13.90 12.42 339.7
0 2 31 485.68 13.79 20.90 0.0
1 2 31 1043.76 13.02 32.18 143.7
2 2 31 1116.90 13.14 33.97 223.5
3 2 31 989.27 14.01 31.87 282.5
4 2 31 313.73 13.02 17.30 102.4
5 2 31 353.11 15.23 18.75 92.8
0 3 31 1222.28 20.24 35.34 270.0
1 3 31 1094.99 13.44 32.87 287.9
2 3 31 1131.07 14.59 33.05 43.1
3 3 31 679.10 12.89 26.24 131.2
4 3 31 119.84 12.64 11.06 189.2
5 3 31 9.60 14.62 3.56 71.8
0 4 31 1203.27 17.80 34.63 0.0
1 4 31 954.89 12.64 31.77 173.3
2 4 31 369.60 9.93 19.45 200.3
3 4 31 106.54 9.43 11.12 326.5
4 4 31 5.19 13.91 4.08 162.4
5 4 31 50.19 17.66 9.18 55.2
0 5 31 368.80 14.66 19.60 270.0
1 5 31 394.38 9.96 20.41 264.1
2 5 31 403.72 11.64 20.21 96.1
3 5 31 193.93 12.99 14.47 73.4
4 5 31 21.80 15.58 3.60 185.6
0 6 31 169.21 13.79 13.32 0.0
1 6 31 112.37 11.16 11.00 194.4
2 6 31 54.00 9.69 8.08 136.6
3 6 31 114.03 12.49 11.00 51.9
4 6 31 103.89 14.21 10.67 240.8
0 7 31 5.33 15.88 2.73 90.0
1 7 31 19.54 11.48 5.16 133.5
2 7 31 113.81 10.61 11.25 135.1
3 7 31 99.33 15.76 10.05 20.5
0 8 31 43.18 21.99 8.85 180.0
1 8 31 0.00 14.02 3.46 318.3
2 8 31 57.92 18.32 5.79 53.3
0 0 32 4721.27 74.87 68.52 0.0
1 0 32 355.19 13.44 18.62 0.0
2 0 32 747.27 15.36 28.39 180.0
3 0 32 103.47 10.47 12.07 0.0
4 0 32 1.56 19.20 2.14 0.0
5 0 32 256.51 26.87 16.29 180.0
0 1 32 905.45 17.80 28.17 90.0
1 1 32 1510.68 17.21 38.05 279.5
2 1 32 497.70 9.55 23.07 206.1
3 1 32 82.80 8.26 10.39 105.9
4 1 32 632.42 15.93 24.22 297.2
5 1 32 79.80 13.49 8.89 313.9
0 2 32 710.15 16.75 27.18 0.0
1 2 32 292.65 8.45 16.72 327.8
2 2 32 480.03 10.24 22.54 214.4
3 2 32 744.87 12.33 27.67 74.2
4 2 32 323.99 14.11 17.65 49.9
5 2 32 241.72 13.59 15.86 196.6
0 3 32 234.72 10.82 15.22 90.0
1 3 32 124.50 7.09 11.44 332.9
2 3 32 725.57 12.57 27.14 185.5
3 3 32 176.02 9.97 14.35 141.9
4 3 32 668.84 17.91 25.11 333.2
5 3 32 266.48 17.87 15.16 313.2
0 4 32 102.95 9.42 11.77 180.0
1 4 32 317.73 9.38 18.76 276.2
2 4 32 246.35 10.06 16.17 277.8
3 4 32 521.12 12.57 23.36 81.8
4 4 32 247.11 14.78 15.75 44.9
5 4 32 117.22 19.95 10.62 246.0
0 5 32 13.06 12.91 4.91 270.0
1 5 32 573.13 12.10 23.37 74.5
2 5 32 493.33 11.45 23.04 176.8
3 5 32 117.65 12.74 10.63 133.6
4 5 32 409.25 19.26 19.36 346.8
0 6 32 958.35 23.38 30.14 180.0
1 6 32 122.32 11.80 11.73 243.4
2 6 32 224.42 10.24 15.81 330.8
3 6 32 194.00 14.33 14.52 72.2
4 6 32 39.09 15.65 6.71 37.7
0 7 32 104.71 19.89 9.03 270.0
1 7 32 733.29 17.34 26.44 85.1
2 7 32 262.70 15.87 16.36 147.5
3 7 32 31.44 14.77 5.15 41.7
0 8 32 1278.79 35.60 34.72 180.0
1 8 32 28.47 13.99 6.48 151.6
2 8 32 77.00 17.10 9.76 17.1
1 0 33 8.80 10.65 3.29 270.0
2 0 33 518.92 15.18 23.18 270.0
3 0 33 6.96 10.12 4.29 270.0
4 0 33 592.56 22.51 22.09 90.0
5 0 33 87.07 21.99 8.67 270.0
0 1 33 509.09 15.01 21.61 270.0
1 1 33 83.96 8.04 8.54 303.1
2 1 33 94.00 7.97 10.20 155.4
3 1 33 578.70 12.01 24.81 190.4
4 1 33 0.00 15.27 1.13 117.8
5 1 33 362.99 17.90 17.55 23.6
0 2 33 122.31 10.47 9.76 0.0
1 2 33 627.26 11.62 25.22 187.4
2 2 33 52.03 9.49 7.83 264.7
3 2 33 116.02 9.68 11.52 35.6
4 2 33 224.21 13.33 15.65 106.6
5 2 33 145.64 16.12 11.75 331.0
0 3 33 1459.69 26.18 38.24 270.0
1 3 33 73.80 8.88 7.20 245.6
2 3 33 365.37 10.72 19.38 120.3
3 3 33 58.94 10.32 8.43 246.8
4 3 33 37.51 13.38 7.00 53.6
5 3 33 28.29 13.59 7.51 56.7
0 4 33 0.00 13.26 0.36 180.0
1 4 33 1419.81 18.57 37.18 180.0
2 4 33 177.60 9.31 14.03 102.5
3 4 33 91.57 11.05 10.35 51.6
4 4 33 53.31 15.48 8.14 229.4
0 5 33 830.71 21.47 29.08 270.0
1 5 33 391.87 11.38 20.05 190.6
2 5 33 321.45 11.78 17.60 104.9
3 5 33 563.44 16.68 23.36 337.3
4 5 33 112.45 16.97 11.38 32.2
0 6 33 0.00 19.72 1.09 0.0
1 6 33 316.97 13.51 17.76 194.5
2 6 33 390.27 13.04 20.62 84.7
3 6 33 96.47 13.98 10.81 45.4
0 7 33 225.28 21.29 14.33 270.0
1 7 33 76.39 12.62 9.57 192.3
2 7 33 74.71 13.90 8.90 163.0
3 7 33 741.53 21.69 26.32 343.7
0 8 33 0.00 35.95 1.05 180.0
1 8 33 52.16 15.17 8.48 266.3
0 0 34 3005.10 57.76 53.73 0.0
1 0 34 226.07 12.04 15.94 180.0
2 0 34 967.81 22.34 30.47 180.0
3 0 34 0.00 17.45 0.85 0.0
4 0 34 51.41 21.64 7.25 180.0
5 0 34 127.04 23.56 10.85 0.0
0 1 34 962.45 19.37 30.98 270.0
1 1 34 1948.47 22.18 42.84 266.7
2 1 34 424.57 11.57 21.02 126.0
3 1 34 10.84 10.36 5.27 93.9
4 1 34 399.17 16.62 19.87 76.0
5 1 34 84.05 16.21 9.29 125.3
0 2 34 1947.47 28.62 42.45 0.0
1 2 34 396.98 10.42 19.68 232.8
2 2 34 347.91 11.95 18.88 153.4
3 2 34 312.06 11.70 18.11 79.5
4 2 34 133.60 13.29 11.16 241.9
5 2 34 115.69 15.91 10.06 356.4
0 3 34 364.25 13.79 19.70 270.0
1 3 34 336.42 11.16 17.13 282.6
2 3 34 902.43 15.12 29.32 169.9
3 3 34 10.72 11.41 1.88 13.6
4 3 34 130.88 14.97 11.94 37.7
5 3 34 98.88 17.37 11.53 147.1
0 4 34 30.98 18.50 5.50 0.0
1 4 34 320.32 12.38 17.68 238.7
2 4 34 46.11 9.93 7.43 66.7
3 4 34 369.24 14.13 19.83 96.1
4 4 34 16.20 16.71 3.52 260.9
0 5 34 133.31 20.24 12.13 270.0
1 5 34 118.45 10.55 10.78 72.4
2 5 34 233.48 11.78 16.23 173.2
3 5 34 1.24 18.24 2.00 299.5
4 5 34 105.65 18.30 11.60 54.0
0 6 34 412.29 20.42 20.61 180.0
1 6 34 73.30 11.69 7.47 204.4
2 6 34 171.92 13.06 13.73 59.7
3 6 34 104.52 15.83 9.14 169.2
0 7 34 0.97 24.26 0.80 90.0
1 7 34 183.21 15.63 13.56 110.1
2 7 34 52.79 16.21 8.53 309.5
0 8 34 168.72 24.61 12.59 180.0
1 0 35 13.50 11.69 1.65 90.0
2 0 35 1537.72 26.70 38.33 270.0
3 0 35 20.77 16.93 2.71 270.0
4 0 35 549.67 27.22 21.54 90.0
5 0 35 121.84 31.94 10.53 270.0
0 1 35 238.14 13.44 15.04 270.0
1 1 35 1152.18 15.98 33.09 19.6
2 1 35 75.96 8.94 9.13 112.3
3 1 35 898.55 20.05 29.08 188.6
4 1 35 6.54 16.18 6.38 110.6
5 1 35 77.25 20.54 5.92 36.9
0 2 35 793.11 19.89 27.53 180.0
1 2 35 593.23 11.95 24.47 179.7
2 2 35 932.45 17.28 29.69 289.9
3 2 35 12.51 12.49 6.08 222.7
4 2 35 133.63 15.84 11.78 91.9
5 2 35 141.40 19.57 11.69 316.9
0 3 35 979.09 20.24 31.03 270.0
1 3 35 670.31 15.18 25.07 73.4
2 3 35 175.17 12.01 13.54 72.0
3 3 35 312.62 13.26 17.74 209.7
4 3 35 54.06 18.88 7.48 119.2
0 4 35 542.51 21.12 24.31 180.0
1 4 35 338.11 13.19 18.30 164.1
2 4 35 198.30 13.45 14.69 322.0
3 4 35 97.77 13.63 10.36 292.9
4 4 35 25.82 12.71 2.75 133.1
0 5 35 326.94 23.04 17.85 270.0
1 5 35 196.10 14.11 14.34 65.8
2 5 35 223.34 13.00 15.88 46.2
3 5 35 107.82 15.35 10.78 249.7
4 5 35 27.70 19.13 5.27 132.1
0 6 35 22.23 20.77 6.65 180.0
1 6 35 218.09 14.23 15.25 135.2
2 6 35 26.59 14.50 6.52 37.4
3 6 35 95.23 15.67 9.54 271.3
0 7 35 2.08 22.86 3.48 90.0
1 7 35 23.75 13.24 4.15 234.9
2 7 35 263.32 19.11 15.70 29.5
0 0 36 19.67 17.63 4.53 180.0
1 0 36 249.70 14.14 16.36 180.0
2 0 36 0.00 22.51 0.39 180.0
3 0 36 432.96 25.13 19.55 0.0
4 0 36 18.97 22.34 5.42 180.0
5 0 36 0.00 29.84 1.39 0.0
0 1 36 246.80 14.31 15.20 270.0
1 1 36 40.62 8.72 6.05 261.4
2 1 36 227.59 11.50 14.90 93.4
3 1 36 110.89 11.84 11.00 346.1
4 1 36 232.26 16.65 14.54 278.2
5 1 36 28.18 21.03 4.65 142.5
0 2 36 0.00 18.85 2.21 180.0
1 2 36 213.67 9.86 14.04 197.5
2 2 36 164.84 10.90 12.48 88.4
3 2 36 249.78 13.45 15.42 45.0
4 2 36 175.22 17.87 12.88 259.2
0 3 36 0.00 20.59 0.82 270.0
1 3 36 123.00 10.36 10.84 161.3
2 3 36 213.62 12.64 14.31 131.4
3 3 36 561.29 16.22 22.54 8.2
4 3 36 57.15 19.31 7.77 304.0
0 4 36 186.82 16.75 13.48 180.0
1 4 36 50.96 10.98 8.02 289.3
2 4 36 269.12 12.76 16.18 82.7
3 4 36 95.68 13.51 9.47 64.5
4 4 36 675.89 25.28 23.18 299.5
0 5 36 133.81 21.81 11.60 90.0
1 5 36 183.38 13.19 13.70 124.7
2 5 36 50.56 12.02 7.72 239.2
3 5 36 381.97 17.88 18.87 18.2
0 6 36 254.02 21.81 15.16 180.0
1 6 36 248.86 16.52 15.46 341.8
2 6 36 23.14 15.98 6.46 73.3
3 6 36 5.54 19.92 2.69 315.8
0 7 36 195.95 21.81 14.10 90.0
1 7 36 83.86 17.52 9.30 86.2
1 0 37 548.60 18.32 22.54 270.0
2 0 37 17.23 10.30 3.46 90.0
3 0 37 1395.77 38.57 35.19 90.0
4 0 37 195.30 27.57 11.41 270.0
0 1 37 130.96 12.22 10.26 270.0
1 1 37 210.37 10.31 14.69 106.5
2 1 37 525.75 13.57 23.09 185.1
3 1 37 76.75 13.12 8.14 12.1
4 1 37 308.64 18.89 16.31 351.3
0 2 37 429.39 17.10 20.75 180.0
1 2 37 198.54 10.98 14.12 242.6
2 2 37 201.99 13.31 14.51 36.0
3 2 37 282.52 14.50 17.25 89.2
4 2 37 32.76 19.97 5.79 276.7
0 3 37 247.35 16.58 14.96 270.0
1 3 37 560.12 14.68 23.52 105.7
2 3 37 5.35 12.09 4.58 158.2
3 3 37 125.14 13.23 11.47 11.8
4 3 37 46.11 18.66 6.63 8.1
0 4 37 619.48 21.29 23.76 180.0
1 4 37 47.79 11.78 7.10 186.3
2 4 37 396.59 13.93 19.62 55.3
3 4 37 11.13 16.09 4.36 177.9
4 4 37 13.44 20.19 3.70 224.8
0 5 37 19.68 21.29 4.73 270.0
1 5 37 618.70 17.14 23.61 128.2
2 5 37 48.87 11.82 7.20 14.2
3 5 37 100.20 17.19 9.98 32.7
0 6 37 269.70 23.04 15.09 180.0
1 6 37 54.97 16.12 7.06 84.1
2 6 37 189.15 16.82 13.81 82.0
0 7 37 36.94 23.56 1.68 90.0
1 7 37 103.81 14.44 9.96 134.0
0 0 38 409.72 22.16 18.65 0.0
1 0 38 2881.90 41.18 52.11 180.0
2 0 38 0.00 26.70 1.03 180.0
3 0 38 0.00 24.78 0.50 180.0
4 0 38 63.19 25.30 7.27 180.0
0 1 38 2032.48 31.24 42.35 270.0
1 1 38 169.23 9.81 12.00 213.5
2 1 38 583.82 13.94 23.93 110.4
3 1 38 51.78 13.91 6.01 344.1
4 1 38 8.33 16.56 3.65 91.1
0 2 38 115.77 12.04 10.42 0.0
1 2 38 1273.37 18.51 34.58 183.5
2 2 38 40.16 11.25 7.32 110.6
3 2 38 67.88 14.39 7.05 86.8
4 2 38 179.29 20.37 12.44 263.4
0 3 38 461.32 21.64 20.10 270.0
1 3 38 237.31 13.01 15.57 208.6
2 3 38 117.91 12.47 10.32 132.4
3 3 38 263.24 14.41 17.45 1.1
4 3 38 30.41 17.30 5.24 88.2
0 4 38 160.38 17.97 12.90 0.0
1 4 38 27.33 13.89 4.55 199.4
2 4 38 147.51 13.02 12.90 108.4
3 4 38 42.83 14.63 5.27 129.9
0 5 38 104.77 18.67 10.63 90.0
1 5 38 148.00 14.49 11.75 230.0
2 5 38 44.93 15.49 5.29 217.4
3 5 38 297.89 17.27 16.74 12.5
0 6 38 121.47 22.51 10.25 0.0
1 6 38 123.17 17.44 11.95 2.7
2 6 38 34.31 15.80 4.85 168.2
1 0 39 158.78 15.18 12.13 270.0
2 0 39 15.13 16.40 5.13 90.0
3 0 39 426.44 26.18 18.24 90.0
4 0 39 0.00 27.92 1.44 270.0
0 1 39 108.09 13.44 11.00 90.0
1 1 39 96.86 9.71 10.23 106.3
2 1 39 245.36 12.29 16.23 195.8
3 1 39 13.18 16.14 3.71 355.9
4 1 39 412.85 22.27 18.62 4.9
0 2 39 245.89 15.01 15.74 180.0
1 2 39 281.18 12.15 16.49 325.0
2 2 39 247.02 12.77 16.12 355.8
3 2 39 172.55 13.95 13.99 110.9
4 2 39 49.01 20.22 7.36 344.0
0 3 39 338.38 20.94 17.75 90.0
1 3 39 623.31 14.75 23.60 88.6
2 3 39 261.25 12.86 15.44 239.1
3 3 39 29.94 17.69 6.35 204.4
0 4 39 782.94 26.00 25.95 180.0
1 4 39 192.80 14.23 14.49 351.1
2 4 39 329.98 14.96 18.00 335.1
3 4 39 43.56 16.51 5.97 239.7
0 5 39 217.07 21.12 15.23 90.0
1 5 39 367.73 17.03 19.10 76.2
2 5 39 194.93 15.48 13.89 306.7
0 6 39 144.15 21.47 11.03 180.0
1 6 39 196.36 17.02 14.15 25.0
0 0 40 168.55 20.94 13.81 180.0
1 0 40 91.36 13.44 9.81 180.0
2 0 40 121.79 17.63 10.55 0.0
3 0 40 76.43 26.18 9.54 0.0
4 0 40 71.03 26.53 5.27 180.0
0 1 40 359.09 16.75 18.60 270.0
1 1 40 197.16 11.41 14.70 114.7
2 1 40 119.50 11.25 11.14 58.2
3 1 40 282.99 22.10 14.91 299.1
4 1 40 21.47 22.15 4.31 158.3
0 2 40 99.94 19.02 9.78 180.0
1 2 40 1.83 8.87 3.17 169.2
2 2 40 519.37 15.35 22.91 66.6
3 2 40 321.18 19.36 16.99 293.6
0 3 40 23.51 17.97 5.36 90.0
1 3 40 257.78 14.50 15.05 148.4
2 3 40 113.29 14.08 11.18 26.1
3 3 40 124.82 20.00 11.99 345.1
0 4 40 48.33 20.07 4.36 180.0
1 4 40 61.11 15.43 8.42 29.0
2 4 40 328.77 15.68 18.17 89.0
3 4 40 173.43 16.86 13.63 279.8
0 5 40 126.47 23.91 11.80 90.0
1 5 40 54.99 14.16 8.63 184.6
2 5 40 53.20 20.21 7.99 318.7
0 6 40 0.00 21.47 3.00 0.0
1 0 41 10.06 13.26 2.80 90.0
2 0 41 672.66 24.26 26.06 90.0
3 0 41 75.34 24.43 9.26 90.0
0 1 41 197.84 15.36 13.69 90.0
1 1 41 230.19 12.09 14.21 167.5
2 1 41 198.65 12.55 14.18 197.7
3 1 41 659.73 24.30 23.33 345.0
0 2 41 264.71 19.72 14.90 180.0
1 2 41 336.01 12.99 17.94 353.8
2 2 41 511.99 15.75 22.91 78.6
3 2 41 23.94 18.56 5.54 123.5
0 3 41 1141.84 29.84 32.08 90.0
1 3 41 200.86 15.85 12.92 116.7
2 3 41 57.25 16.41 8.12 255.5
3 3 41 360.74 22.72 17.94 337.6
0 4 41 297.30 26.70 16.11 180.0
1 4 41 415.12 18.98 20.51 7.4
2 4 41 89.50 16.03 9.30 46.7
0 5 41 389.41 31.76 19.64 90.0
1 5 41 91.70 18.34 8.96 79.4
0 0 42 1100.23 33.16 33.44 180.0
1 0 42 11.59 19.55 3.20 180.0
2 0 42 447.72 30.71 22.19 0.0
3 0 42 0.00 47.82 0.68 0.0
0 1 42 172.75 14.83 12.86 270.0
1 1 42 617.68 15.60 24.14 80.7
2 1 42 45.61 15.58 6.64 4.0
3 1 42 15.61 19.31 1.89 229.5
0 2 42 531.90 23.56 22.73 180.0
1 2 42 79.18 13.63 8.24 150.9
2 2 42 86.74 14.23 9.41 336.9
3 2 42 197.91 21.09 13.41 274.8
0 3 42 267.00 27.57 16.11 270.0
1 3 42 110.28 17.24 9.84 32.6
2 3 42 149.16 17.86 12.70 19.5
0 4 42 0.00 34.38 2.47 180.0
1 4 42 122.02 20.41 11.65 168.1
2 4 42 72.40 18.87 6.43 191.2
0 5 42 145.00 24.78 12.67 270.0
1 0 43 58.46 23.04 7.03 270.0
2 0 43 81.09 23.56 7.89 90.0
3 0 43 19.32 27.40 2.04 270.0
0 1 43 88.78 19.89 7.50 90.0
1 1 43 61.09 13.54 8.51 177.6
2 1 43 10.89 19.75 2.96 280.8
3 1 43 103.61 19.92 8.15 74.1
0 2 43 16.17 21.29 3.28 0.0
1 2 43 129.17 14.67 11.40 356.5
2 2 43 50.53 16.35 6.84 175.6
0 3 43 189.58 25.48 13.95 90.0
1 3 43 11.77 16.88 6.54 297.7
2 3 43 78.43 17.03 8.75 248.9
0 4 43 0.00 25.30 2.53 0.0
1 4 43 227.78 17.97 15.54 347.9
0 0 44 2.05 22.86 1.03 180.0
1 0 44 777.14 33.51 26.74 0.0
2 0 44 62.50 25.13 7.77 0.0
0 1 44 2381.35 71.20 44.53 90.0
1 1 44 41.57 16.38 6.38 52.4
2 1 44 96.70 17.48 9.37 297.0
0 2 44 16.02 28.62 2.49 360.0
1 2 44 403.26 20.20 19.33 14.3
2 2 44 389.07 19.90 18.78 287.6
0 3 44 337.57 30.02 17.83 90.0
1 3 44 95.27 17.79 7.89 352.7
1 0 45 0.00 45.20 4.63 90.0
2 0 45 57.82 22.86 8.89 90.0
0 1 45 28.51 26.70 4.56 90.0
1 1 45 132.00 19.80 12.02 232.7
0 2 45 378.96 27.75 18.79 0.0
1 2 45 8.54 18.43 3.36 20.3
0 3 45 0.00 19.72 2.64 90.0
0 0 46 0.00 41.36 1.89 180.0
1 0 46 91.42 30.37 9.00 0.0
0 1 46 66.15 27.92 8.04 90.0
1 1 46 52.35 16.88 6.83 19.8
